# Supplementary material for: A Malaria Parasite Cross Reveals Genetic Determinants of Plasmodium falciparum Growth in Different Culture Media
Source: Front Cell Infect Microbiol. 2022 May 30;12:878496. doi: 10.3389/fcimb.2022.878496 (PMC9197316; doi:10.3389/fcimb.2022.878496)
Supplement: Supplementary file 2 [file Table_1.xlsx]

## Sheet: S1 media
Supplementary Table 1. Summary of media components used in this study.
Components	Serum culture	Albumax culture	Company	Catalog number
Basal medium	RPMI 1640 with 2 mM L-glutamine, 25mM Hepes and 50 µM Hypoxanthine		Mediatech, Corning	PB11096
Serum or serum substitute	10% human serum O+		Interstate Blood Bank Inc, TN, USA
		0.5 % AlbuMAX II	Thermo Fisher scientific	11021029
Erythrocyte	5% hematocrit
	O+		Valley Biomedicals, VA	HP1001
Antibiotics (first 4 days of culture)	50ug/L gentamicin		Thermo Fisher scientific	15710064
	Penicillin-Streptomycin Solution, 100x		Corning	30-002-CI
	50ug/L vancomycin		Alfa Aesar	J62790
Culture conditions	37oC
	5% O2
	5% CO2
	90% N2

## Sheet: S2 SNPs in parents
Supplementary Table 2. SNPs between 3D7 and NHP4026 parental parasites.
CHROM	POS	REF	ALT	NF54	NHP4026
Pf3D7_01_v3	95518	G	T	G	T
Pf3D7_01_v3	95901	G	A	G	A
Pf3D7_01_v3	96173	A	G	A	G
Pf3D7_01_v3	98472	T	A	T	A
Pf3D7_01_v3	99723	G	A	G	A
Pf3D7_01_v3	100330	A	G	A	G
Pf3D7_01_v3	100608	A	G	A	G
Pf3D7_01_v3	101269	G	T	G	T
Pf3D7_01_v3	107519	T	C	T	C
Pf3D7_01_v3	107756	T	G	T	G
Pf3D7_01_v3	109146	A	G	A	G
Pf3D7_01_v3	109745	A	T	A	T
Pf3D7_01_v3	111503	C	T	C	T
Pf3D7_01_v3	112038	G	A	G	A
Pf3D7_01_v3	114473	T	G	T	G
Pf3D7_01_v3	114559	T	A	T	A
Pf3D7_01_v3	117048	G	A	G	A
Pf3D7_01_v3	117064	T	C	T	C
Pf3D7_01_v3	117367	T	A	T	A
Pf3D7_01_v3	118181	T	G	T	G
Pf3D7_01_v3	118184	C	G	C	G
Pf3D7_01_v3	119760	G	T	G	T
Pf3D7_01_v3	122006	T	A	T	A
Pf3D7_01_v3	124631	A	T	A	T
Pf3D7_01_v3	124635	C	A	C	A
Pf3D7_01_v3	125027	G	C	G	C
Pf3D7_01_v3	125303	C	T	C	T
Pf3D7_01_v3	135708	T	C	T	C
Pf3D7_01_v3	138966	G	C	G	C
Pf3D7_01_v3	139191	C	T	C	T
Pf3D7_01_v3	140820	A	C	A	C
Pf3D7_01_v3	144142	G	A	G	A
Pf3D7_01_v3	145227	C	T	C	T
Pf3D7_01_v3	145560	A	T	A	T
Pf3D7_01_v3	148490	A	C	A	C
Pf3D7_01_v3	148917	A	T	A	T
Pf3D7_01_v3	150409	T	C	T	C
Pf3D7_01_v3	150615	A	G	A	G
Pf3D7_01_v3	152293	G	A	G	A
Pf3D7_01_v3	155811	A	C	A	C
Pf3D7_01_v3	155877	G	A	G	A
Pf3D7_01_v3	155895	G	A	G	A
Pf3D7_01_v3	155939	G	A	G	A
Pf3D7_01_v3	155977	G	A	G	A
Pf3D7_01_v3	155978	C	T	C	T
Pf3D7_01_v3	156910	A	G	A	G
Pf3D7_01_v3	159516	A	G	A	G
Pf3D7_01_v3	161271	G	A	G	A
Pf3D7_01_v3	161640	T	C	T	C
Pf3D7_01_v3	161885	A	G	A	G
Pf3D7_01_v3	162981	C	G	C	G
Pf3D7_01_v3	164156	T	A	T	A
Pf3D7_01_v3	165019	G	A	G	A
Pf3D7_01_v3	165366	T	A	T	A
Pf3D7_01_v3	165543	A	G	A	G
Pf3D7_01_v3	165588	C	T	C	T
Pf3D7_01_v3	170380	T	A	T	A
Pf3D7_01_v3	171383	G	A	G	A
Pf3D7_01_v3	176509	T	A	T	A
Pf3D7_01_v3	177040	A	C	A	C
Pf3D7_01_v3	178094	A	G	A	G
Pf3D7_01_v3	178146	C	G	C	G
Pf3D7_01_v3	178265	A	C	A	C
Pf3D7_01_v3	179952	A	G	A	G
Pf3D7_01_v3	179969	G	A	G	A
Pf3D7_01_v3	180034	A	T	A	T
Pf3D7_01_v3	180042	C	A	C	A
Pf3D7_01_v3	180055	A	T	A	T
Pf3D7_01_v3	180179	T	C	T	C
Pf3D7_01_v3	180185	G	A	G	A
Pf3D7_01_v3	180186	A	G	A	G
Pf3D7_01_v3	180277	G	A	G	A
Pf3D7_01_v3	180285	G	T	G	T
Pf3D7_01_v3	180288	A	C	A	C
Pf3D7_01_v3	180299	G	C	G	C
Pf3D7_01_v3	180300	G	A	G	A
Pf3D7_01_v3	180379	T	A	T	A
Pf3D7_01_v3	180554	G	A	G	A
Pf3D7_01_v3	181575	G	T	G	T
Pf3D7_01_v3	181659	A	G	A	G
Pf3D7_01_v3	182927	T	C	T	C
Pf3D7_01_v3	183986	G	C	G	C
Pf3D7_01_v3	187592	T	C	T	C
Pf3D7_01_v3	188020	T	G	T	G
Pf3D7_01_v3	190260	G	A	G	A
Pf3D7_01_v3	190616	A	G	A	G
Pf3D7_01_v3	192111	T	C	T	C
Pf3D7_01_v3	192498	T	C	T	C
Pf3D7_01_v3	192633	A	G	A	G
Pf3D7_01_v3	193536	A	T	A	T
Pf3D7_01_v3	193667	G	C	G	C
Pf3D7_01_v3	194117	T	C	T	C
Pf3D7_01_v3	196010	A	C	A	C
Pf3D7_01_v3	196011	G	A	G	A
Pf3D7_01_v3	196680	A	G	A	G
Pf3D7_01_v3	196981	G	A	G	A
Pf3D7_01_v3	198952	A	T	A	T
Pf3D7_01_v3	202122	G	T	G	T
Pf3D7_01_v3	207876	G	A	G	A
Pf3D7_01_v3	211714	A	T	A	T
Pf3D7_01_v3	211718	T	A	T	A
Pf3D7_01_v3	213204	A	T	A	T
Pf3D7_01_v3	216754	T	G	T	G
Pf3D7_01_v3	217626	C	T	C	T
Pf3D7_01_v3	217789	T	A	T	A
Pf3D7_01_v3	218481	A	T	A	T
Pf3D7_01_v3	226913	C	T	C	T
Pf3D7_01_v3	227043	T	A	T	A
Pf3D7_01_v3	227206	C	T	C	T
Pf3D7_01_v3	227872	G	A	G	A
Pf3D7_01_v3	238688	T	C	T	C
Pf3D7_01_v3	239066	G	A	G	A
Pf3D7_01_v3	239972	G	A	G	A
Pf3D7_01_v3	241843	C	G	C	G
Pf3D7_01_v3	250429	A	G	A	G
Pf3D7_01_v3	251519	T	A	T	A
Pf3D7_01_v3	255747	G	C	G	C
Pf3D7_01_v3	257459	T	G	T	G
Pf3D7_01_v3	262929	C	T	C	T
Pf3D7_01_v3	265938	G	A	G	A
Pf3D7_01_v3	266480	A	T	A	T
Pf3D7_01_v3	271165	T	C	T	C
Pf3D7_01_v3	271756	T	C	T	C
Pf3D7_01_v3	274550	C	A	C	A
Pf3D7_01_v3	275206	C	G	C	G
Pf3D7_01_v3	276134	A	C	A	C
Pf3D7_01_v3	276845	G	A	G	A
Pf3D7_01_v3	277709	C	T	C	T
Pf3D7_01_v3	280237	C	T	C	T
Pf3D7_01_v3	283144	C	G	C	G
Pf3D7_01_v3	283203	G	T	G	T
Pf3D7_01_v3	283211	A	T	A	T
Pf3D7_01_v3	283399	G	A	G	A
Pf3D7_01_v3	284175	A	G	A	G
Pf3D7_01_v3	285014	A	G	A	G
Pf3D7_01_v3	287510	C	T	C	T
Pf3D7_01_v3	297614	T	G	T	G
Pf3D7_01_v3	299081	G	A	G	A
Pf3D7_01_v3	300989	A	G	A	G
Pf3D7_01_v3	307173	G	A	G	A
Pf3D7_01_v3	312545	C	T	C	T
Pf3D7_01_v3	316513	T	G	T	G
Pf3D7_01_v3	328099	A	T	A	T
Pf3D7_01_v3	330718	G	A	G	A
Pf3D7_01_v3	335624	G	C	G	C
Pf3D7_01_v3	335659	C	A	C	A
Pf3D7_01_v3	338106	T	C	T	C
Pf3D7_01_v3	338109	C	T	C	T
Pf3D7_01_v3	339060	T	C	T	C
Pf3D7_01_v3	339074	G	A	G	A
Pf3D7_01_v3	339436	A	G	A	G
Pf3D7_01_v3	340448	G	A	G	A
Pf3D7_01_v3	344284	T	A	T	A
Pf3D7_01_v3	345730	A	G	A	G
Pf3D7_01_v3	346485	A	T	A	T
Pf3D7_01_v3	347623	A	T	A	T
Pf3D7_01_v3	347670	T	C	T	C
Pf3D7_01_v3	349247	C	T	C	T
Pf3D7_01_v3	349485	G	A	G	A
Pf3D7_01_v3	349496	A	T	A	T
Pf3D7_01_v3	349507	A	C	A	C
Pf3D7_01_v3	349510	G	C	G	C
Pf3D7_01_v3	349512	G	A	G	A
Pf3D7_01_v3	349514	A	T	A	T
Pf3D7_01_v3	358295	T	A	T	A
Pf3D7_01_v3	361258	A	C	A	C
Pf3D7_01_v3	368823	C	T	C	T
Pf3D7_01_v3	369091	A	C	A	C
Pf3D7_01_v3	373189	A	G	A	G
Pf3D7_01_v3	374504	A	G	A	G
Pf3D7_01_v3	375155	T	A	T	A
Pf3D7_01_v3	383450	A	T	A	T
Pf3D7_01_v3	387715	C	A	C	A
Pf3D7_01_v3	387722	C	T	C	T
Pf3D7_01_v3	389887	C	A	C	A
Pf3D7_01_v3	389890	C	T	C	T
Pf3D7_01_v3	389911	C	T	C	T
Pf3D7_01_v3	389914	C	A	C	A
Pf3D7_01_v3	392877	C	A	C	A
Pf3D7_01_v3	395092	A	T	A	T
Pf3D7_01_v3	395768	A	T	A	T
Pf3D7_01_v3	397083	G	A	G	A
Pf3D7_01_v3	403467	A	G	A	G
Pf3D7_01_v3	404346	T	C	T	C
Pf3D7_01_v3	404901	T	C	T	C
Pf3D7_01_v3	406367	A	G	A	G
Pf3D7_01_v3	407719	G	T	G	T
Pf3D7_01_v3	410642	T	G	T	G
Pf3D7_01_v3	411392	A	G	A	G
Pf3D7_01_v3	411659	G	A	G	A
Pf3D7_01_v3	411781	A	G	A	G
Pf3D7_01_v3	415694	T	A	T	A
Pf3D7_01_v3	422558	T	A	T	A
Pf3D7_01_v3	422562	A	G	A	G
Pf3D7_01_v3	422565	T	C	T	C
Pf3D7_01_v3	422569	A	T	A	T
Pf3D7_01_v3	431135	A	T	A	T
Pf3D7_01_v3	434292	T	C	T	C
Pf3D7_01_v3	434855	C	T	C	T
Pf3D7_01_v3	436038	A	T	A	T
Pf3D7_01_v3	438839	G	A	G	A
Pf3D7_01_v3	441367	T	A	T	A
Pf3D7_01_v3	445781	C	T	C	T
Pf3D7_01_v3	445786	T	C	T	C
Pf3D7_01_v3	465296	C	T	C	T
Pf3D7_01_v3	466034	T	G	T	G
Pf3D7_01_v3	467351	A	G	A	G
Pf3D7_01_v3	468724	G	T	G	T
Pf3D7_01_v3	468893	T	A	T	A
Pf3D7_01_v3	469731	G	A	G	A
Pf3D7_01_v3	470663	T	C	T	C
Pf3D7_01_v3	472576	A	T	A	T
Pf3D7_01_v3	472583	A	G	A	G
Pf3D7_01_v3	477201	A	G	A	G
Pf3D7_01_v3	478417	A	G	A	G
Pf3D7_01_v3	478423	C	T	C	T
Pf3D7_01_v3	478424	C	G	C	G
Pf3D7_01_v3	483601	T	A	T	A
Pf3D7_01_v3	487057	C	T	C	T
Pf3D7_01_v3	487131	T	C	T	C
Pf3D7_01_v3	487298	G	T	G	T
Pf3D7_01_v3	487895	A	G	A	G
Pf3D7_01_v3	487958	A	T	A	T
Pf3D7_01_v3	487967	T	A	T	A
Pf3D7_01_v3	488150	T	C	T	C
Pf3D7_01_v3	489267	T	C	T	C
Pf3D7_01_v3	489421	C	T	C	T
Pf3D7_01_v3	492404	G	T	G	T
Pf3D7_01_v3	493179	A	T	A	T
Pf3D7_01_v3	493187	G	C	G	C
Pf3D7_01_v3	494209	A	T	A	T
Pf3D7_01_v3	494973	G	C	G	C
Pf3D7_01_v3	495342	A	G	A	G
Pf3D7_01_v3	495385	A	G	A	G
Pf3D7_01_v3	495388	A	G	A	G
Pf3D7_01_v3	495475	T	G	T	G
Pf3D7_01_v3	495680	G	A	G	A
Pf3D7_01_v3	495698	A	C	A	C
Pf3D7_01_v3	495709	G	C	G	C
Pf3D7_01_v3	495719	A	C	A	C
Pf3D7_01_v3	495747	A	T	A	T
Pf3D7_01_v3	495778	A	T	A	T
Pf3D7_01_v3	495994	G	C	G	C
Pf3D7_01_v3	495999	T	C	T	C
Pf3D7_01_v3	496106	C	T	C	T
Pf3D7_01_v3	496614	G	T	G	T
Pf3D7_01_v3	496721	G	A	G	A
Pf3D7_01_v3	496881	T	A	T	A
Pf3D7_01_v3	496887	C	T	C	T
Pf3D7_01_v3	497620	C	T	C	T
Pf3D7_01_v3	497883	A	G	A	G
Pf3D7_01_v3	498090	A	C	A	C
Pf3D7_01_v3	498441	C	T	C	T
Pf3D7_01_v3	499606	A	C	A	C
Pf3D7_01_v3	499710	G	A	G	A
Pf3D7_01_v3	500312	G	T	G	T
Pf3D7_01_v3	500386	T	C	T	C
Pf3D7_01_v3	501009	C	T	C	T
Pf3D7_01_v3	501020	A	T	A	T
Pf3D7_01_v3	501021	G	T	G	T
Pf3D7_01_v3	501176	G	T	G	T
Pf3D7_01_v3	501831	G	A	G	A
Pf3D7_01_v3	501833	T	C	T	C
Pf3D7_01_v3	505527	T	C	T	C
Pf3D7_01_v3	506772	G	A	G	A
Pf3D7_01_v3	509112	A	G	A	G
Pf3D7_01_v3	512119	A	G	A	G
Pf3D7_01_v3	512205	T	G	T	G
Pf3D7_01_v3	512243	A	G	A	G
Pf3D7_01_v3	512306	C	T	C	T
Pf3D7_01_v3	512383	T	A	T	A
Pf3D7_01_v3	512490	T	G	T	G
Pf3D7_01_v3	512695	G	T	G	T
Pf3D7_01_v3	512697	G	T	G	T
Pf3D7_01_v3	513229	A	G	A	G
Pf3D7_01_v3	513251	T	C	T	C
Pf3D7_01_v3	513256	C	G	C	G
Pf3D7_01_v3	513264	T	G	T	G
Pf3D7_01_v3	513404	A	G	A	G
Pf3D7_01_v3	513406	T	C	T	C
Pf3D7_01_v3	513409	C	T	C	T
Pf3D7_01_v3	513455	A	G	A	G
Pf3D7_01_v3	513470	G	T	G	T
Pf3D7_01_v3	513487	C	T	C	T
Pf3D7_01_v3	513593	A	C	A	C
Pf3D7_01_v3	513599	A	G	A	G
Pf3D7_01_v3	513613	T	C	T	C
Pf3D7_01_v3	513628	T	C	T	C
Pf3D7_01_v3	513670	C	G	C	G
Pf3D7_01_v3	513707	A	T	A	T
Pf3D7_01_v3	513710	A	G	A	G
Pf3D7_01_v3	513730	T	A	T	A
Pf3D7_01_v3	513732	C	A	C	A
Pf3D7_01_v3	513760	A	G	A	G
Pf3D7_01_v3	513873	G	A	G	A
Pf3D7_01_v3	513949	G	A	G	A
Pf3D7_01_v3	514612	A	C	A	C
Pf3D7_01_v3	514632	C	T	C	T
Pf3D7_01_v3	514664	T	C	T	C
Pf3D7_01_v3	514809	A	C	A	C
Pf3D7_01_v3	515036	G	T	G	T
Pf3D7_01_v3	515274	A	C	A	C
Pf3D7_01_v3	515301	G	A	G	A
Pf3D7_01_v3	515330	C	T	C	T
Pf3D7_01_v3	515379	C	T	C	T
Pf3D7_01_v3	515415	C	T	C	T
Pf3D7_01_v3	515440	A	G	A	G
Pf3D7_01_v3	515905	T	C	T	C
Pf3D7_01_v3	515952	G	A	G	A
Pf3D7_01_v3	516038	C	T	C	T
Pf3D7_01_v3	516289	C	G	C	G
Pf3D7_01_v3	516312	A	T	A	T
Pf3D7_01_v3	516414	T	G	T	G
Pf3D7_01_v3	517078	A	G	A	G
Pf3D7_01_v3	517111	T	A	T	A
Pf3D7_01_v3	517345	G	T	G	T
Pf3D7_01_v3	517534	T	C	T	C
Pf3D7_01_v3	517759	A	T	A	T
Pf3D7_01_v3	517843	G	A	G	A
Pf3D7_01_v3	521998	A	T	A	T
Pf3D7_01_v3	522573	T	A	T	A
Pf3D7_01_v3	523335	T	A	T	A
Pf3D7_01_v3	524943	A	G	A	G
Pf3D7_01_v3	525249	T	A	T	A
Pf3D7_01_v3	525253	T	A	T	A
Pf3D7_01_v3	525303	G	T	G	T
Pf3D7_01_v3	525544	T	A	T	A
Pf3D7_01_v3	525598	C	A	C	A
Pf3D7_01_v3	525612	T	A	T	A
Pf3D7_01_v3	526055	G	A	G	A
Pf3D7_01_v3	527830	C	T	C	T
Pf3D7_01_v3	528069	A	T	A	T
Pf3D7_01_v3	528934	C	G	C	G
Pf3D7_01_v3	529055	C	A	C	A
Pf3D7_01_v3	529194	A	C	A	C
Pf3D7_01_v3	529234	A	G	A	G
Pf3D7_01_v3	529297	A	G	A	G
Pf3D7_01_v3	529621	G	A	G	A
Pf3D7_01_v3	529726	G	A	G	A
Pf3D7_01_v3	529792	A	C	A	C
Pf3D7_01_v3	529794	C	A	C	A
Pf3D7_01_v3	529907	C	A	C	A
Pf3D7_01_v3	530002	G	A	G	A
Pf3D7_01_v3	530041	C	A	C	A
Pf3D7_01_v3	530326	A	T	A	T
Pf3D7_01_v3	530331	T	C	T	C
Pf3D7_01_v3	530333	G	A	G	A
Pf3D7_01_v3	530338	A	T	A	T
Pf3D7_01_v3	530354	G	C	G	C
Pf3D7_01_v3	530363	A	G	A	G
Pf3D7_01_v3	530367	A	G	A	G
Pf3D7_01_v3	530372	C	A	C	A
Pf3D7_01_v3	530375	A	G	A	G
Pf3D7_01_v3	530405	C	A	C	A
Pf3D7_01_v3	530429	G	A	G	A
Pf3D7_01_v3	530432	G	A	G	A
Pf3D7_01_v3	530435	A	G	A	G
Pf3D7_01_v3	530440	T	C	T	C
Pf3D7_01_v3	530458	A	G	A	G
Pf3D7_01_v3	530463	G	A	G	A
Pf3D7_01_v3	530521	C	G	C	G
Pf3D7_01_v3	530530	C	A	C	A
Pf3D7_01_v3	530605	G	A	G	A
Pf3D7_01_v3	530611	C	A	C	A
Pf3D7_01_v3	530612	A	G	A	G
Pf3D7_01_v3	530614	C	T	C	T
Pf3D7_01_v3	530617	C	A	C	A
Pf3D7_01_v3	530618	G	T	G	T
Pf3D7_01_v3	530620	G	T	G	T
Pf3D7_01_v3	530627	G	A	G	A
Pf3D7_01_v3	530628	C	A	C	A
Pf3D7_01_v3	530640	A	C	A	C
Pf3D7_01_v3	530681	G	A	G	A
Pf3D7_01_v3	530682	G	A	G	A
Pf3D7_01_v3	530688	G	A	G	A
Pf3D7_01_v3	530703	G	A	G	A
Pf3D7_01_v3	530704	G	A	G	A
Pf3D7_01_v3	530712	G	A	G	A
Pf3D7_01_v3	530715	A	C	A	C
Pf3D7_01_v3	530724	A	T	A	T
Pf3D7_01_v3	530731	T	A	T	A
Pf3D7_01_v3	530759	A	G	A	G
Pf3D7_01_v3	530762	A	G	A	G
Pf3D7_01_v3	530767	T	A	T	A
Pf3D7_01_v3	530774	G	A	G	A
Pf3D7_01_v3	530781	C	G	C	G
Pf3D7_01_v3	530785	A	T	A	T
Pf3D7_01_v3	530789	G	A	G	A
Pf3D7_01_v3	530790	G	A	G	A
Pf3D7_01_v3	530801	A	T	A	T
Pf3D7_01_v3	530839	A	G	A	G
Pf3D7_01_v3	530891	C	G	C	G
Pf3D7_01_v3	530902	G	T	G	T
Pf3D7_01_v3	530913	A	G	A	G
Pf3D7_01_v3	530923	C	T	C	T
Pf3D7_01_v3	530949	A	G	A	G
Pf3D7_01_v3	530961	C	A	C	A
Pf3D7_01_v3	530963	C	G	C	G
Pf3D7_01_v3	530964	C	A	C	A
Pf3D7_01_v3	530967	C	A	C	A
Pf3D7_01_v3	530975	T	C	T	C
Pf3D7_01_v3	530980	C	T	C	T
Pf3D7_01_v3	530982	G	A	G	A
Pf3D7_01_v3	530994	A	G	A	G
Pf3D7_01_v3	530996	T	G	T	G
Pf3D7_01_v3	530997	C	T	C	T
Pf3D7_01_v3	531023	T	C	T	C
Pf3D7_01_v3	531040	A	G	A	G
Pf3D7_01_v3	531055	C	T	C	T
Pf3D7_01_v3	531069	A	G	A	G
Pf3D7_01_v3	531070	T	A	T	A
Pf3D7_01_v3	531073	A	T	A	T
Pf3D7_01_v3	531079	T	A	T	A
Pf3D7_01_v3	531083	G	A	G	A
Pf3D7_01_v3	531086	G	T	G	T
Pf3D7_01_v3	531087	C	A	C	A
Pf3D7_01_v3	531103	T	A	T	A
Pf3D7_01_v3	531107	G	A	G	A
Pf3D7_01_v3	531130	A	T	A	T
Pf3D7_01_v3	531142	A	G	A	G
Pf3D7_01_v3	531516	A	C	A	C
Pf3D7_01_v3	531534	C	T	C	T
Pf3D7_01_v3	531555	A	T	A	T
Pf3D7_01_v3	531565	T	A	T	A
Pf3D7_01_v3	531735	T	A	T	A
Pf3D7_01_v3	531892	G	T	G	T
Pf3D7_01_v3	531943	T	G	T	G
Pf3D7_01_v3	531963	G	A	G	A
Pf3D7_01_v3	532260	C	T	C	T
Pf3D7_01_v3	532484	T	C	T	C
Pf3D7_01_v3	532521	G	A	G	A
Pf3D7_01_v3	532530	G	A	G	A
Pf3D7_01_v3	532605	G	A	G	A
Pf3D7_01_v3	532608	G	T	G	T
Pf3D7_01_v3	532656	G	A	G	A
Pf3D7_01_v3	532753	A	G	A	G
Pf3D7_01_v3	532759	C	A	C	A
Pf3D7_01_v3	532767	T	A	T	A
Pf3D7_01_v3	532799	G	A	G	A
Pf3D7_01_v3	532892	G	A	G	A
Pf3D7_01_v3	532896	C	T	C	T
Pf3D7_01_v3	532989	G	A	G	A
Pf3D7_01_v3	532995	C	T	C	T
Pf3D7_01_v3	533003	C	T	C	T
Pf3D7_01_v3	533072	G	A	G	A
Pf3D7_01_v3	533089	A	G	A	G
Pf3D7_01_v3	533141	A	C	A	C
Pf3D7_01_v3	533956	A	G	A	G
Pf3D7_01_v3	534053	A	G	A	G
Pf3D7_01_v3	534077	C	T	C	T
Pf3D7_01_v3	534360	G	T	G	T
Pf3D7_01_v3	534444	T	C	T	C
Pf3D7_01_v3	534578	A	T	A	T
Pf3D7_01_v3	534581	A	T	A	T
Pf3D7_01_v3	534741	C	T	C	T
Pf3D7_01_v3	534856	A	C	A	C
Pf3D7_01_v3	534946	C	T	C	T
Pf3D7_01_v3	535030	A	T	A	T
Pf3D7_01_v3	535211	C	T	C	T
Pf3D7_01_v3	535361	G	A	G	A
Pf3D7_01_v3	535598	T	G	T	G
Pf3D7_01_v3	536113	G	A	G	A
Pf3D7_01_v3	536327	T	A	T	A
Pf3D7_01_v3	536599	C	G	C	G
Pf3D7_01_v3	536657	T	A	T	A
Pf3D7_01_v3	537226	A	T	A	T
Pf3D7_01_v3	537322	G	A	G	A
Pf3D7_01_v3	537427	A	G	A	G
Pf3D7_01_v3	539656	T	C	T	C
Pf3D7_01_v3	540219	A	T	A	T
Pf3D7_01_v3	540459	C	T	C	T
Pf3D7_01_v3	542327	C	T	C	T
Pf3D7_01_v3	543381	G	A	G	A
Pf3D7_01_v3	544245	G	A	G	A
Pf3D7_01_v3	544552	G	T	G	T
Pf3D7_01_v3	544931	G	A	G	A
Pf3D7_01_v3	546195	G	A	G	A
Pf3D7_01_v3	546520	A	T	A	T
Pf3D7_01_v3	550191	C	G	C	G
Pf3D7_01_v3	553355	C	T	C	T
Pf3D7_01_v3	553806	T	A	T	A
Pf3D7_01_v3	554486	G	C	G	C
Pf3D7_01_v3	554579	A	T	A	T
Pf3D7_01_v3	554803	C	A	C	A
Pf3D7_01_v3	555065	T	A	T	A
Pf3D7_01_v3	555388	C	G	C	G
Pf3D7_01_v3	556146	A	G	A	G
Pf3D7_01_v3	558212	A	C	A	C
Pf3D7_01_v3	558216	G	C	G	C
Pf3D7_01_v3	558230	A	T	A	T
Pf3D7_01_v3	559102	C	A	C	A
Pf3D7_01_v3	559710	G	A	G	A
Pf3D7_01_v3	560404	C	T	C	T
Pf3D7_01_v3	562602	A	G	A	G
Pf3D7_01_v3	563801	G	T	G	T
Pf3D7_01_v3	564651	A	G	A	G
Pf3D7_01_v3	565552	C	T	C	T
Pf3D7_01_v3	565605	G	A	G	A
Pf3D7_01_v3	567657	A	G	A	G
Pf3D7_01_v3	569316	G	A	G	A
Pf3D7_01_v3	569595	T	C	T	C
Pf3D7_01_v3	569597	G	A	G	A
Pf3D7_01_v3	570192	A	T	A	T
Pf3D7_01_v3	573644	C	T	C	T
Pf3D7_01_v3	573645	A	G	A	G
Pf3D7_01_v3	573649	G	T	G	T
Pf3D7_02_v3	106230	T	G	T	G
Pf3D7_02_v3	108835	G	T	G	T
Pf3D7_02_v3	109073	G	C	G	C
Pf3D7_02_v3	109248	C	G	C	G
Pf3D7_02_v3	109634	G	C	G	C
Pf3D7_02_v3	109659	T	C	T	C
Pf3D7_02_v3	109853	C	T	C	T
Pf3D7_02_v3	109917	C	T	C	T
Pf3D7_02_v3	109931	T	G	T	G
Pf3D7_02_v3	114301	G	C	G	C
Pf3D7_02_v3	115985	T	A	T	A
Pf3D7_02_v3	116724	T	C	T	C
Pf3D7_02_v3	120514	T	G	T	G
Pf3D7_02_v3	123260	A	T	A	T
Pf3D7_02_v3	126212	A	G	A	G
Pf3D7_02_v3	126232	A	T	A	T
Pf3D7_02_v3	131505	T	A	T	A
Pf3D7_02_v3	131754	C	T	C	T
Pf3D7_02_v3	131757	T	C	T	C
Pf3D7_02_v3	131760	T	C	T	C
Pf3D7_02_v3	131768	T	C	T	C
Pf3D7_02_v3	131773	T	A	T	A
Pf3D7_02_v3	131782	A	T	A	T
Pf3D7_02_v3	132870	T	A	T	A
Pf3D7_02_v3	132871	C	A	C	A
Pf3D7_02_v3	134009	T	C	T	C
Pf3D7_02_v3	140441	G	C	G	C
Pf3D7_02_v3	141395	T	A	T	A
Pf3D7_02_v3	143512	A	G	A	G
Pf3D7_02_v3	143522	A	G	A	G
Pf3D7_02_v3	143533	G	A	G	A
Pf3D7_02_v3	143543	G	A	G	A
Pf3D7_02_v3	150856	C	T	C	T
Pf3D7_02_v3	150938	C	T	C	T
Pf3D7_02_v3	154309	A	C	A	C
Pf3D7_02_v3	155234	C	A	C	A
Pf3D7_02_v3	155237	C	T	C	T
Pf3D7_02_v3	155240	C	T	C	T
Pf3D7_02_v3	155243	A	T	A	T
Pf3D7_02_v3	157560	A	G	A	G
Pf3D7_02_v3	159052	T	A	T	A
Pf3D7_02_v3	162939	C	A	C	A
Pf3D7_02_v3	163113	G	A	G	A
Pf3D7_02_v3	164788	T	A	T	A
Pf3D7_02_v3	165520	T	G	T	G
Pf3D7_02_v3	165830	A	T	A	T
Pf3D7_02_v3	165847	C	T	C	T
Pf3D7_02_v3	166372	T	C	T	C
Pf3D7_02_v3	175112	C	T	C	T
Pf3D7_02_v3	179137	G	A	G	A
Pf3D7_02_v3	181858	T	C	T	C
Pf3D7_02_v3	183597	T	G	T	G
Pf3D7_02_v3	185169	C	G	C	G
Pf3D7_02_v3	185343	T	A	T	A
Pf3D7_02_v3	185349	A	G	A	G
Pf3D7_02_v3	188507	C	T	C	T
Pf3D7_02_v3	189008	G	A	G	A
Pf3D7_02_v3	197627	C	T	C	T
Pf3D7_02_v3	198776	A	G	A	G
Pf3D7_02_v3	198788	A	C	A	C
Pf3D7_02_v3	198839	A	G	A	G
Pf3D7_02_v3	199406	G	T	G	T
Pf3D7_02_v3	199588	G	A	G	A
Pf3D7_02_v3	199599	T	G	T	G
Pf3D7_02_v3	201764	A	G	A	G
Pf3D7_02_v3	204132	T	G	T	G
Pf3D7_02_v3	206291	A	G	A	G
Pf3D7_02_v3	206630	T	C	T	C
Pf3D7_02_v3	207266	C	T	C	T
Pf3D7_02_v3	208781	C	A	C	A
Pf3D7_02_v3	210015	G	A	G	A
Pf3D7_02_v3	210089	G	C	G	C
Pf3D7_02_v3	220805	T	C	T	C
Pf3D7_02_v3	222175	T	C	T	C
Pf3D7_02_v3	223425	T	A	T	A
Pf3D7_02_v3	224845	A	T	A	T
Pf3D7_02_v3	227086	G	A	G	A
Pf3D7_02_v3	227998	T	A	T	A
Pf3D7_02_v3	230788	T	C	T	C
Pf3D7_02_v3	233720	G	T	G	T
Pf3D7_02_v3	235498	A	T	A	T
Pf3D7_02_v3	241417	T	G	T	G
Pf3D7_02_v3	243813	C	T	C	T
Pf3D7_02_v3	243869	T	C	T	C
Pf3D7_02_v3	254846	C	T	C	T
Pf3D7_02_v3	259954	G	A	G	A
Pf3D7_02_v3	259957	G	A	G	A
Pf3D7_02_v3	260682	C	T	C	T
Pf3D7_02_v3	262059	C	T	C	T
Pf3D7_02_v3	262559	G	A	G	A
Pf3D7_02_v3	262810	C	A	C	A
Pf3D7_02_v3	264218	C	T	C	T
Pf3D7_02_v3	265764	G	A	G	A
Pf3D7_02_v3	265768	T	A	T	A
Pf3D7_02_v3	265770	C	T	C	T
Pf3D7_02_v3	265776	G	A	G	A
Pf3D7_02_v3	265782	A	G	A	G
Pf3D7_02_v3	265783	C	T	C	T
Pf3D7_02_v3	266212	A	G	A	G
Pf3D7_02_v3	269421	C	T	C	T
Pf3D7_02_v3	270686	T	A	T	A
Pf3D7_02_v3	272601	G	A	G	A
Pf3D7_02_v3	274102	C	G	C	G
Pf3D7_02_v3	274133	T	A	T	A
Pf3D7_02_v3	275252	G	T	G	T
Pf3D7_02_v3	278629	G	C	G	C
Pf3D7_02_v3	278862	C	G	C	G
Pf3D7_02_v3	278864	C	A	C	A
Pf3D7_02_v3	280695	C	A	C	A
Pf3D7_02_v3	282070	C	A	C	A
Pf3D7_02_v3	285924	G	A	G	A
Pf3D7_02_v3	285968	A	T	A	T
Pf3D7_02_v3	287111	A	T	A	T
Pf3D7_02_v3	288157	T	A	T	A
Pf3D7_02_v3	288160	T	C	T	C
Pf3D7_02_v3	290673	T	A	T	A
Pf3D7_02_v3	292894	C	T	C	T
Pf3D7_02_v3	297021	A	G	A	G
Pf3D7_02_v3	297633	C	G	C	G
Pf3D7_02_v3	298211	T	G	T	G
Pf3D7_02_v3	305718	T	A	T	A
Pf3D7_02_v3	305721	C	A	C	A
Pf3D7_02_v3	306058	G	T	G	T
Pf3D7_02_v3	306274	G	A	G	A
Pf3D7_02_v3	306406	T	C	T	C
Pf3D7_02_v3	306762	C	A	C	A
Pf3D7_02_v3	307967	C	A	C	A
Pf3D7_02_v3	309319	T	C	T	C
Pf3D7_02_v3	310065	C	A	C	A
Pf3D7_02_v3	311475	T	A	T	A
Pf3D7_02_v3	311881	G	T	G	T
Pf3D7_02_v3	313031	A	T	A	T
Pf3D7_02_v3	314746	G	A	G	A
Pf3D7_02_v3	315716	T	G	T	G
Pf3D7_02_v3	318449	C	G	C	G
Pf3D7_02_v3	318608	G	A	G	A
Pf3D7_02_v3	318620	T	G	T	G
Pf3D7_02_v3	319674	G	A	G	A
Pf3D7_02_v3	320846	G	A	G	A
Pf3D7_02_v3	320855	C	T	C	T
Pf3D7_02_v3	320955	T	C	T	C
Pf3D7_02_v3	320964	G	C	G	C
Pf3D7_02_v3	321102	T	A	T	A
Pf3D7_02_v3	321144	T	A	T	A
Pf3D7_02_v3	321293	G	C	G	C
Pf3D7_02_v3	322746	T	C	T	C
Pf3D7_02_v3	322845	G	A	G	A
Pf3D7_02_v3	322863	C	T	C	T
Pf3D7_02_v3	323022	T	A	T	A
Pf3D7_02_v3	324765	G	A	G	A
Pf3D7_02_v3	325407	G	A	G	A
Pf3D7_02_v3	326554	C	T	C	T
Pf3D7_02_v3	331549	T	G	T	G
Pf3D7_02_v3	331916	A	G	A	G
Pf3D7_02_v3	334555	T	C	T	C
Pf3D7_02_v3	335198	T	G	T	G
Pf3D7_02_v3	337321	T	A	T	A
Pf3D7_02_v3	339388	A	T	A	T
Pf3D7_02_v3	339959	C	T	C	T
Pf3D7_02_v3	340755	G	A	G	A
Pf3D7_02_v3	346073	T	G	T	G
Pf3D7_02_v3	346718	T	C	T	C
Pf3D7_02_v3	354060	A	T	A	T
Pf3D7_02_v3	360517	A	C	A	C
Pf3D7_02_v3	360519	A	C	A	C
Pf3D7_02_v3	360686	A	T	A	T
Pf3D7_02_v3	361271	C	T	C	T
Pf3D7_02_v3	366771	G	A	G	A
Pf3D7_02_v3	366984	G	A	G	A
Pf3D7_02_v3	367843	A	G	A	G
Pf3D7_02_v3	371009	C	A	C	A
Pf3D7_02_v3	372250	G	A	G	A
Pf3D7_02_v3	373683	C	G	C	G
Pf3D7_02_v3	374185	C	A	C	A
Pf3D7_02_v3	374197	A	G	A	G
Pf3D7_02_v3	375134	A	C	A	C
Pf3D7_02_v3	375135	T	A	T	A
Pf3D7_02_v3	375922	T	A	T	A
Pf3D7_02_v3	379046	C	T	C	T
Pf3D7_02_v3	380252	A	T	T	T
Pf3D7_02_v3	380286	A	T	T	T
Pf3D7_02_v3	382236	T	A	T	A
Pf3D7_02_v3	389315	C	T	C	T
Pf3D7_02_v3	390434	A	T	A	T
Pf3D7_02_v3	390443	C	T	C	T
Pf3D7_02_v3	396120	T	A	T	A
Pf3D7_02_v3	397047	G	T	G	T
Pf3D7_02_v3	400084	T	C	T	C
Pf3D7_02_v3	401892	T	G	T	G
Pf3D7_02_v3	403269	C	T	C	T
Pf3D7_02_v3	405771	A	G	A	G
Pf3D7_02_v3	410583	T	C	T	C
Pf3D7_02_v3	414616	C	A	C	A
Pf3D7_02_v3	416055	T	C	T	C
Pf3D7_02_v3	416461	G	A	G	A
Pf3D7_02_v3	417203	C	T	C	T
Pf3D7_02_v3	417643	A	T	A	T
Pf3D7_02_v3	434163	C	T	C	T
Pf3D7_02_v3	434841	C	T	C	T
Pf3D7_02_v3	438713	C	G	C	G
Pf3D7_02_v3	441162	C	A	C	A
Pf3D7_02_v3	444962	T	A	T	A
Pf3D7_02_v3	445479	T	A	T	A
Pf3D7_02_v3	446859	A	G	A	G
Pf3D7_02_v3	468251	G	A	G	A
Pf3D7_02_v3	469571	G	A	G	A
Pf3D7_02_v3	469855	C	A	C	A
Pf3D7_02_v3	470577	A	G	A	G
Pf3D7_02_v3	470675	A	G	A	G
Pf3D7_02_v3	470738	G	A	G	A
Pf3D7_02_v3	471188	T	A	T	A
Pf3D7_02_v3	471686	A	T	A	T
Pf3D7_02_v3	472864	A	T	A	T
Pf3D7_02_v3	479465	A	T	A	T
Pf3D7_02_v3	480862	A	C	A	C
Pf3D7_02_v3	481408	G	T	G	T
Pf3D7_02_v3	486729	T	C	T	C
Pf3D7_02_v3	488534	A	G	A	G
Pf3D7_02_v3	488706	T	G	T	G
Pf3D7_02_v3	492593	T	G	T	G
Pf3D7_02_v3	497002	G	T	G	T
Pf3D7_02_v3	498617	A	T	A	T
Pf3D7_02_v3	499488	G	A	G	A
Pf3D7_02_v3	499660	T	A	T	A
Pf3D7_02_v3	499889	T	C	T	C
Pf3D7_02_v3	500799	A	C	A	C
Pf3D7_02_v3	501655	A	G	A	G
Pf3D7_02_v3	501656	T	A	T	A
Pf3D7_02_v3	502318	C	T	C	T
Pf3D7_02_v3	503292	A	T	A	T
Pf3D7_02_v3	503877	C	T	C	T
Pf3D7_02_v3	507476	C	T	C	T
Pf3D7_02_v3	508101	C	A	C	A
Pf3D7_02_v3	510210	A	G	A	G
Pf3D7_02_v3	510398	G	C	G	C
Pf3D7_02_v3	512848	C	T	C	T
Pf3D7_02_v3	513464	A	G	A	G
Pf3D7_02_v3	513635	G	C	G	C
Pf3D7_02_v3	513653	C	G	C	G
Pf3D7_02_v3	514412	A	C	A	C
Pf3D7_02_v3	514421	A	G	A	G
Pf3D7_02_v3	514461	G	T	G	T
Pf3D7_02_v3	518522	G	T	G	T
Pf3D7_02_v3	520765	C	A	C	A
Pf3D7_02_v3	521059	T	C	T	C
Pf3D7_02_v3	524756	T	C	T	C
Pf3D7_02_v3	527218	A	T	A	T
Pf3D7_02_v3	528148	A	T	A	T
Pf3D7_02_v3	529121	G	T	G	T
Pf3D7_02_v3	529709	T	A	T	A
Pf3D7_02_v3	531270	A	G	A	G
Pf3D7_02_v3	532770	T	A	T	A
Pf3D7_02_v3	534757	T	C	T	C
Pf3D7_02_v3	541909	A	G	A	G
Pf3D7_02_v3	543500	T	A	T	A
Pf3D7_02_v3	543504	T	A	T	A
Pf3D7_02_v3	544465	A	C	A	C
Pf3D7_02_v3	546327	G	T	G	T
Pf3D7_02_v3	546511	G	T	G	T
Pf3D7_02_v3	551024	C	T	C	T
Pf3D7_02_v3	551816	A	G	A	G
Pf3D7_02_v3	556371	T	C	T	C
Pf3D7_02_v3	556388	G	A	G	A
Pf3D7_02_v3	556389	A	T	A	T
Pf3D7_02_v3	562033	C	T	C	T
Pf3D7_02_v3	562256	C	T	C	T
Pf3D7_02_v3	562322	C	T	C	T
Pf3D7_02_v3	564107	G	T	G	T
Pf3D7_02_v3	564193	A	T	A	T
Pf3D7_02_v3	569613	A	G	A	G
Pf3D7_02_v3	573353	C	T	C	T
Pf3D7_02_v3	577202	A	C	A	C
Pf3D7_02_v3	579035	C	T	C	T
Pf3D7_02_v3	582926	G	A	G	A
Pf3D7_02_v3	583192	C	T	C	T
Pf3D7_02_v3	584837	G	A	G	A
Pf3D7_02_v3	596078	G	A	G	A
Pf3D7_02_v3	597087	T	C	T	C
Pf3D7_02_v3	605412	A	C	A	C
Pf3D7_02_v3	607100	T	G	T	G
Pf3D7_02_v3	608501	T	G	T	G
Pf3D7_02_v3	608550	C	A	C	A
Pf3D7_02_v3	608790	A	G	A	G
Pf3D7_02_v3	610578	A	T	A	T
Pf3D7_02_v3	610829	G	T	G	T
Pf3D7_02_v3	611485	T	A	T	A
Pf3D7_02_v3	612311	A	G	A	G
Pf3D7_02_v3	612321	G	A	G	A
Pf3D7_02_v3	612323	G	A	G	A
Pf3D7_02_v3	612333	A	G	A	G
Pf3D7_02_v3	612340	C	T	C	T
Pf3D7_02_v3	614624	C	T	C	T
Pf3D7_02_v3	617743	A	T	A	T
Pf3D7_02_v3	621303	T	A	T	A
Pf3D7_02_v3	629770	T	C	T	C
Pf3D7_02_v3	630123	C	T	C	T
Pf3D7_02_v3	630289	C	T	C	T
Pf3D7_02_v3	630817	G	T	G	T
Pf3D7_02_v3	630837	T	C	T	C
Pf3D7_02_v3	630869	A	G	A	G
Pf3D7_02_v3	632499	T	C	T	C
Pf3D7_02_v3	633296	T	A	T	A
Pf3D7_02_v3	633506	T	C	T	C
Pf3D7_02_v3	637336	G	A	G	A
Pf3D7_02_v3	640072	A	T	A	T
Pf3D7_02_v3	643103	A	G	A	G
Pf3D7_02_v3	650138	A	G	A	G
Pf3D7_02_v3	650786	A	G	A	G
Pf3D7_02_v3	665284	G	C	G	C
Pf3D7_02_v3	666340	C	T	C	T
Pf3D7_02_v3	666607	A	G	A	G
Pf3D7_02_v3	671972	A	C	A	C
Pf3D7_02_v3	673581	T	C	T	C
Pf3D7_02_v3	677992	T	A	T	A
Pf3D7_02_v3	678434	C	A	C	A
Pf3D7_02_v3	678435	T	C	T	C
Pf3D7_02_v3	681770	T	C	T	C
Pf3D7_02_v3	682781	A	G	A	G
Pf3D7_02_v3	686727	T	C	T	C
Pf3D7_02_v3	686745	C	T	C	T
Pf3D7_02_v3	686751	T	C	T	C
Pf3D7_02_v3	687323	A	G	A	G
Pf3D7_02_v3	689634	T	A	T	A
Pf3D7_02_v3	689934	T	C	T	C
Pf3D7_02_v3	692770	G	C	G	C
Pf3D7_02_v3	693379	T	A	T	A
Pf3D7_02_v3	693380	T	A	T	A
Pf3D7_02_v3	693767	G	A	G	A
Pf3D7_02_v3	698159	T	C	T	C
Pf3D7_02_v3	698315	T	C	T	C
Pf3D7_02_v3	699237	G	A	G	A
Pf3D7_02_v3	701898	G	A	G	A
Pf3D7_02_v3	702636	T	C	T	C
Pf3D7_02_v3	703541	A	G	A	G
Pf3D7_02_v3	705904	G	C	G	C
Pf3D7_02_v3	710049	A	T	A	T
Pf3D7_02_v3	711862	T	A	T	A
Pf3D7_02_v3	711869	G	A	G	A
Pf3D7_02_v3	712000	T	A	T	A
Pf3D7_02_v3	713838	T	G	T	G
Pf3D7_02_v3	723984	G	A	G	A
Pf3D7_02_v3	726310	C	T	C	T
Pf3D7_02_v3	727068	C	G	C	G
Pf3D7_02_v3	727911	C	T	C	T
Pf3D7_02_v3	735085	A	G	A	G
Pf3D7_02_v3	736145	T	C	T	C
Pf3D7_02_v3	736555	A	G	A	G
Pf3D7_02_v3	736729	G	T	G	T
Pf3D7_02_v3	737022	A	T	A	T
Pf3D7_02_v3	737085	T	G	T	G
Pf3D7_02_v3	738511	C	A	C	A
Pf3D7_02_v3	740912	T	A	T	A
Pf3D7_02_v3	741939	A	T	A	T
Pf3D7_02_v3	746694	T	C	T	C
Pf3D7_02_v3	746748	G	A	G	A
Pf3D7_02_v3	749644	T	A	T	A
Pf3D7_02_v3	749722	A	T	A	T
Pf3D7_02_v3	749779	A	T	A	T
Pf3D7_02_v3	749800	T	G	T	G
Pf3D7_02_v3	754643	G	T	G	T
Pf3D7_02_v3	755066	A	G	A	G
Pf3D7_02_v3	756979	A	T	A	T
Pf3D7_02_v3	760017	T	G	T	G
Pf3D7_02_v3	760792	A	T	A	T
Pf3D7_02_v3	761988	A	C	A	C
Pf3D7_02_v3	766035	T	A	T	A
Pf3D7_02_v3	766632	A	T	A	T
Pf3D7_02_v3	768674	A	T	A	T
Pf3D7_02_v3	774589	T	C	T	C
Pf3D7_02_v3	774891	A	G	A	G
Pf3D7_02_v3	778130	T	G	T	G
Pf3D7_02_v3	780332	T	C	T	C
Pf3D7_02_v3	781678	A	C	A	C
Pf3D7_02_v3	783869	A	G	A	G
Pf3D7_02_v3	784786	T	C	T	C
Pf3D7_02_v3	786024	T	A	T	A
Pf3D7_02_v3	790094	C	T	C	T
Pf3D7_02_v3	790106	T	A	T	A
Pf3D7_02_v3	790331	C	A	C	A
Pf3D7_02_v3	790436	T	C	T	C
Pf3D7_02_v3	790438	A	T	A	T
Pf3D7_02_v3	790496	T	A	T	A
Pf3D7_02_v3	792272	A	G	A	G
Pf3D7_02_v3	792976	A	T	A	T
Pf3D7_02_v3	794059	T	C	T	C
Pf3D7_02_v3	794086	A	C	A	C
Pf3D7_02_v3	794225	C	T	C	T
Pf3D7_02_v3	794359	G	A	G	A
Pf3D7_02_v3	794405	T	A	T	A
Pf3D7_02_v3	794730	C	A	C	A
Pf3D7_02_v3	796329	A	T	A	T
Pf3D7_02_v3	796942	C	A	C	A
Pf3D7_02_v3	797667	A	G	A	G
Pf3D7_02_v3	799043	G	A	G	A
Pf3D7_02_v3	799053	G	A	G	A
Pf3D7_02_v3	800017	G	A	G	A
Pf3D7_02_v3	800695	A	G	A	G
Pf3D7_02_v3	801565	T	A	T	A
Pf3D7_02_v3	814729	T	C	T	C
Pf3D7_02_v3	815559	C	A	C	A
Pf3D7_02_v3	816336	C	T	C	T
Pf3D7_02_v3	816577	G	A	G	A
Pf3D7_02_v3	816782	T	C	T	C
Pf3D7_02_v3	818136	C	G	C	G
Pf3D7_02_v3	826638	T	A	T	A
Pf3D7_02_v3	828217	A	T	A	T
Pf3D7_02_v3	828492	C	T	C	T
Pf3D7_02_v3	829894	C	T	C	T
Pf3D7_02_v3	832901	T	A	T	A
Pf3D7_02_v3	832909	C	T	C	T
Pf3D7_02_v3	836358	G	A	G	A
Pf3D7_02_v3	838607	A	T	A	T
Pf3D7_02_v3	839620	T	C	T	C
Pf3D7_02_v3	839956	C	T	C	T
Pf3D7_02_v3	840040	C	A	C	A
Pf3D7_02_v3	840090	T	G	T	G
Pf3D7_02_v3	840572	C	T	C	T
Pf3D7_02_v3	840716	G	C	G	C
Pf3D7_02_v3	840741	G	C	G	C
Pf3D7_02_v3	840830	A	G	A	G
Pf3D7_02_v3	840867	A	C	A	C
Pf3D7_02_v3	841679	T	A	T	A
Pf3D7_02_v3	842125	T	C	T	C
Pf3D7_02_v3	842699	A	G	A	G
Pf3D7_02_v3	842893	G	A	G	A
Pf3D7_02_v3	843078	T	A	T	A
Pf3D7_02_v3	843126	C	T	C	T
Pf3D7_02_v3	843192	G	A	G	A
Pf3D7_02_v3	843204	A	C	A	C
Pf3D7_02_v3	843209	A	C	A	C
Pf3D7_02_v3	843210	A	G	A	G
Pf3D7_02_v3	843212	T	C	T	C
Pf3D7_02_v3	843214	T	G	T	G
Pf3D7_02_v3	843221	G	T	G	T
Pf3D7_02_v3	843222	T	A	T	A
Pf3D7_02_v3	843234	C	T	C	T
Pf3D7_02_v3	843235	T	A	T	A
Pf3D7_02_v3	843241	C	G	C	G
Pf3D7_02_v3	843923	G	A	G	A
Pf3D7_02_v3	843959	G	C	G	C
Pf3D7_02_v3	844088	C	A	C	A
Pf3D7_02_v3	844265	T	A	T	A
Pf3D7_02_v3	844268	C	T	C	T
Pf3D7_02_v3	844577	C	G	C	G
Pf3D7_02_v3	844700	A	T	A	T
Pf3D7_02_v3	845205	A	T	A	T
Pf3D7_02_v3	845214	A	G	A	G
Pf3D7_02_v3	845221	C	T	C	T
Pf3D7_02_v3	845359	C	T	C	T
Pf3D7_02_v3	845624	A	T	A	T
Pf3D7_02_v3	845672	A	T	A	T
Pf3D7_02_v3	845673	T	C	T	C
Pf3D7_02_v3	845795	C	T	C	T
Pf3D7_02_v3	845842	A	C	A	C
Pf3D7_02_v3	845882	A	T	A	T
Pf3D7_02_v3	845955	T	A	T	A
Pf3D7_02_v3	846018	G	C	G	C
Pf3D7_02_v3	846448	A	G	A	G
Pf3D7_02_v3	846956	C	T	C	T
Pf3D7_02_v3	847339	A	C	A	C
Pf3D7_02_v3	847363	A	T	A	T
Pf3D7_02_v3	847555	T	A	T	A
Pf3D7_02_v3	848124	C	T	C	T
Pf3D7_02_v3	848125	C	G	C	G
Pf3D7_02_v3	848272	G	A	G	A
Pf3D7_02_v3	848538	T	G	T	G
Pf3D7_02_v3	848573	C	A	C	A
Pf3D7_02_v3	848579	T	C	T	C
Pf3D7_02_v3	848604	C	A	C	A
Pf3D7_02_v3	848708	T	C	T	C
Pf3D7_02_v3	848910	A	G	A	G
Pf3D7_02_v3	848916	T	A	T	A
Pf3D7_02_v3	848922	G	A	G	A
Pf3D7_02_v3	848927	T	C	T	C
Pf3D7_02_v3	848934	G	A	G	A
Pf3D7_02_v3	848947	C	T	C	T
Pf3D7_02_v3	848964	G	A	G	A
Pf3D7_02_v3	849098	G	A	G	A
Pf3D7_02_v3	849107	A	G	A	G
Pf3D7_02_v3	849324	A	T	A	T
Pf3D7_02_v3	849359	T	G	T	G
Pf3D7_02_v3	849392	T	C	T	C
Pf3D7_02_v3	849396	T	C	T	C
Pf3D7_02_v3	849468	T	C	T	C
Pf3D7_02_v3	849495	T	C	T	C
Pf3D7_02_v3	849747	A	G	A	G
Pf3D7_02_v3	849780	T	A	T	A
Pf3D7_02_v3	849820	T	C	T	C
Pf3D7_02_v3	849825	C	T	C	T
Pf3D7_02_v3	849839	A	T	A	T
Pf3D7_02_v3	849898	C	T	C	T
Pf3D7_02_v3	850108	T	G	T	G
Pf3D7_02_v3	850118	G	A	G	A
Pf3D7_02_v3	851160	T	C	T	C
Pf3D7_02_v3	851474	A	G	A	G
Pf3D7_02_v3	855091	G	A	G	A
Pf3D7_02_v3	855467	G	A	G	A
Pf3D7_02_v3	855562	A	G	A	G
Pf3D7_02_v3	855641	T	G	T	G
Pf3D7_02_v3	855644	C	T	C	T
Pf3D7_02_v3	855655	T	A	T	A
Pf3D7_02_v3	855656	T	C	T	C
Pf3D7_02_v3	855665	G	C	G	C
Pf3D7_02_v3	855686	T	G	T	G
Pf3D7_02_v3	856043	T	A	T	A
Pf3D7_02_v3	856166	T	C	T	C
Pf3D7_02_v3	856253	C	T	C	T
Pf3D7_02_v3	856478	C	A	C	A
Pf3D7_02_v3	857914	G	A	G	A
Pf3D7_02_v3	858001	A	T	A	T
Pf3D7_02_v3	858003	A	T	A	T
Pf3D7_02_v3	858373	T	C	T	C
Pf3D7_02_v3	858429	T	C	T	C
Pf3D7_02_v3	858451	T	C	T	C
Pf3D7_02_v3	858456	T	G	T	G
Pf3D7_02_v3	858464	A	T	A	T
Pf3D7_02_v3	858476	C	G	C	G
Pf3D7_02_v3	858478	T	C	T	C
Pf3D7_02_v3	858493	C	T	C	T
Pf3D7_02_v3	858626	T	A	T	A
Pf3D7_02_v3	858630	C	T	C	T
Pf3D7_02_v3	858652	G	A	G	A
Pf3D7_02_v3	858654	T	A	T	A
Pf3D7_02_v3	858659	G	T	G	T
Pf3D7_02_v3	858668	G	A	G	A
Pf3D7_02_v3	859206	T	C	T	C
Pf3D7_02_v3	859252	C	T	C	T
Pf3D7_02_v3	859275	T	A	T	A
Pf3D7_02_v3	859367	A	G	A	G
Pf3D7_02_v3	859422	T	C	T	C
Pf3D7_02_v3	859459	A	G	A	G
Pf3D7_02_v3	859466	G	A	G	A
Pf3D7_02_v3	859504	A	T	A	T
Pf3D7_02_v3	859530	T	C	T	C
Pf3D7_02_v3	859547	T	C	T	C
Pf3D7_02_v3	860135	A	G	A	G
Pf3D7_02_v3	860144	A	T	A	T
Pf3D7_02_v3	860291	C	T	C	T
Pf3D7_02_v3	860529	T	G	T	G
Pf3D7_02_v3	860592	A	G	A	G
Pf3D7_02_v3	861253	A	G	A	G
Pf3D7_02_v3	862030	C	T	C	T
Pf3D7_03_v3	71291	A	G	A	G
Pf3D7_03_v3	71702	G	T	G	T
Pf3D7_03_v3	71899	A	T	A	T
Pf3D7_03_v3	72831	G	C	G	C
Pf3D7_03_v3	74346	G	A	G	A
Pf3D7_03_v3	74985	G	T	G	T
Pf3D7_03_v3	77316	G	T	G	T
Pf3D7_03_v3	77481	A	G	A	G
Pf3D7_03_v3	78779	T	A	T	A
Pf3D7_03_v3	79845	G	A	G	A
Pf3D7_03_v3	80776	T	A	T	A
Pf3D7_03_v3	81472	A	T	A	T
Pf3D7_03_v3	81482	T	A	T	A
Pf3D7_03_v3	83699	T	A	T	A
Pf3D7_03_v3	85633	T	C	T	C
Pf3D7_03_v3	85825	A	G	A	G
Pf3D7_03_v3	85867	T	G	T	G
Pf3D7_03_v3	86925	C	A	C	A
Pf3D7_03_v3	91206	G	T	G	T
Pf3D7_03_v3	91893	C	G	C	G
Pf3D7_03_v3	92140	T	C	T	C
Pf3D7_03_v3	92778	C	T	C	T
Pf3D7_03_v3	93122	A	G	A	G
Pf3D7_03_v3	96349	T	C	T	C
Pf3D7_03_v3	98630	T	A	T	A
Pf3D7_03_v3	98969	A	G	A	G
Pf3D7_03_v3	105194	T	G	T	G
Pf3D7_03_v3	105838	T	C	T	C
Pf3D7_03_v3	105873	A	T	A	T
Pf3D7_03_v3	106231	T	A	T	A
Pf3D7_03_v3	106241	G	A	G	A
Pf3D7_03_v3	110673	G	C	G	C
Pf3D7_03_v3	110722	C	T	C	T
Pf3D7_03_v3	110894	G	A	G	A
Pf3D7_03_v3	112925	A	T	A	T
Pf3D7_03_v3	115739	G	A	G	A
Pf3D7_03_v3	118001	T	A	T	A
Pf3D7_03_v3	118067	A	C	A	C
Pf3D7_03_v3	118075	G	A	G	A
Pf3D7_03_v3	118096	T	A	T	A
Pf3D7_03_v3	118122	A	C	A	C
Pf3D7_03_v3	118148	A	G	A	G
Pf3D7_03_v3	118184	A	T	A	T
Pf3D7_03_v3	120270	A	G	A	G
Pf3D7_03_v3	120274	C	G	C	G
Pf3D7_03_v3	120301	T	C	T	C
Pf3D7_03_v3	120303	G	A	G	A
Pf3D7_03_v3	120387	C	A	C	A
Pf3D7_03_v3	122432	A	T	A	T
Pf3D7_03_v3	122438	G	C	G	C
Pf3D7_03_v3	122447	C	T	C	T
Pf3D7_03_v3	122492	C	T	C	T
Pf3D7_03_v3	123730	T	G	T	G
Pf3D7_03_v3	123733	G	A	G	A
Pf3D7_03_v3	123737	C	A	C	A
Pf3D7_03_v3	123799	T	C	T	C
Pf3D7_03_v3	123804	T	A	T	A
Pf3D7_03_v3	123827	T	A	T	A
Pf3D7_03_v3	123828	G	C	G	C
Pf3D7_03_v3	123847	A	T	A	T
Pf3D7_03_v3	123849	G	C	G	C
Pf3D7_03_v3	123859	T	G	T	G
Pf3D7_03_v3	123863	A	G	A	G
Pf3D7_03_v3	123867	A	G	A	G
Pf3D7_03_v3	123870	G	T	G	T
Pf3D7_03_v3	123973	T	C	T	C
Pf3D7_03_v3	124357	A	T	A	T
Pf3D7_03_v3	124379	G	T	G	T
Pf3D7_03_v3	124396	A	C	A	C
Pf3D7_03_v3	124400	A	G	A	G
Pf3D7_03_v3	124657	A	G	A	G
Pf3D7_03_v3	124666	T	C	T	C
Pf3D7_03_v3	125198	T	C	T	C
Pf3D7_03_v3	128550	T	A	T	A
Pf3D7_03_v3	128637	C	T	C	T
Pf3D7_03_v3	128796	T	G	T	G
Pf3D7_03_v3	129686	C	A	C	A
Pf3D7_03_v3	129992	C	G	C	G
Pf3D7_03_v3	130208	T	A	T	A
Pf3D7_03_v3	130978	T	C	T	C
Pf3D7_03_v3	134006	A	T	A	T
Pf3D7_03_v3	134227	C	G	C	G
Pf3D7_03_v3	134530	T	A	T	A
Pf3D7_03_v3	136353	C	T	C	T
Pf3D7_03_v3	136367	C	T	C	T
Pf3D7_03_v3	136371	C	A	C	A
Pf3D7_03_v3	136482	T	C	T	C
Pf3D7_03_v3	136530	C	T	C	T
Pf3D7_03_v3	136905	G	A	G	A
Pf3D7_03_v3	137752	C	T	C	T
Pf3D7_03_v3	137757	A	T	A	T
Pf3D7_03_v3	139653	C	A	C	A
Pf3D7_03_v3	139744	G	C	G	C
Pf3D7_03_v3	139754	T	C	T	C
Pf3D7_03_v3	139792	G	A	G	A
Pf3D7_03_v3	139795	G	A	G	A
Pf3D7_03_v3	139831	G	C	G	C
Pf3D7_03_v3	140282	A	T	A	T
Pf3D7_03_v3	140294	T	C	T	C
Pf3D7_03_v3	140327	C	T	C	T
Pf3D7_03_v3	140381	A	T	A	T
Pf3D7_03_v3	140444	G	A	G	A
Pf3D7_03_v3	140459	T	C	T	C
Pf3D7_03_v3	140477	C	G	C	G
Pf3D7_03_v3	140591	T	C	T	C
Pf3D7_03_v3	140617	C	T	C	T
Pf3D7_03_v3	140631	G	A	G	A
Pf3D7_03_v3	140645	A	C	A	C
Pf3D7_03_v3	140646	T	G	T	G
Pf3D7_03_v3	141500	G	A	G	A
Pf3D7_03_v3	142026	T	A	T	A
Pf3D7_03_v3	142104	C	A	C	A
Pf3D7_03_v3	142944	G	T	G	T
Pf3D7_03_v3	143071	T	A	T	A
Pf3D7_03_v3	143195	T	C	T	C
Pf3D7_03_v3	143196	T	C	T	C
Pf3D7_03_v3	143613	T	C	T	C
Pf3D7_03_v3	150339	T	A	T	A
Pf3D7_03_v3	150675	T	C	T	C
Pf3D7_03_v3	151256	T	C	T	C
Pf3D7_03_v3	152176	C	A	C	A
Pf3D7_03_v3	152653	T	G	T	G
Pf3D7_03_v3	153056	C	A	C	A
Pf3D7_03_v3	158208	A	T	A	T
Pf3D7_03_v3	159215	T	A	T	A
Pf3D7_03_v3	159336	C	T	C	T
Pf3D7_03_v3	159363	G	A	G	A
Pf3D7_03_v3	160858	T	C	T	C
Pf3D7_03_v3	163699	T	G	T	G
Pf3D7_03_v3	165069	G	A	G	A
Pf3D7_03_v3	168502	A	G	A	G
Pf3D7_03_v3	168897	A	T	A	T
Pf3D7_03_v3	170475	T	A	T	A
Pf3D7_03_v3	174076	A	G	A	G
Pf3D7_03_v3	178575	A	G	A	G
Pf3D7_03_v3	179364	G	C	G	C
Pf3D7_03_v3	180995	G	A	G	A
Pf3D7_03_v3	183105	T	A	T	A
Pf3D7_03_v3	183331	G	T	G	T
Pf3D7_03_v3	190177	G	A	G	A
Pf3D7_03_v3	191143	A	T	A	T
Pf3D7_03_v3	191556	C	T	C	T
Pf3D7_03_v3	191964	C	T	C	T
Pf3D7_03_v3	193619	G	T	G	T
Pf3D7_03_v3	193696	T	A	T	A
Pf3D7_03_v3	193835	A	T	A	T
Pf3D7_03_v3	195820	A	C	A	C
Pf3D7_03_v3	196146	A	C	A	C
Pf3D7_03_v3	196326	A	T	A	T
Pf3D7_03_v3	196329	C	A	C	A
Pf3D7_03_v3	197498	A	G	A	G
Pf3D7_03_v3	198452	T	C	T	C
Pf3D7_03_v3	200697	A	T	A	T
Pf3D7_03_v3	204230	A	G	A	G
Pf3D7_03_v3	204732	A	T	A	T
Pf3D7_03_v3	207284	A	T	A	T
Pf3D7_03_v3	210763	C	A	C	A
Pf3D7_03_v3	212207	G	C	G	C
Pf3D7_03_v3	214196	C	A	C	A
Pf3D7_03_v3	218368	A	T	A	T
Pf3D7_03_v3	219535	A	G	A	G
Pf3D7_03_v3	220090	G	A	G	A
Pf3D7_03_v3	220852	C	A	C	A
Pf3D7_03_v3	221435	G	T	G	T
Pf3D7_03_v3	221554	G	C	G	C
Pf3D7_03_v3	221565	C	G	C	G
Pf3D7_03_v3	221568	T	C	T	C
Pf3D7_03_v3	221615	C	T	C	T
Pf3D7_03_v3	222224	G	C	G	C
Pf3D7_03_v3	224367	C	T	C	T
Pf3D7_03_v3	224677	G	A	G	A
Pf3D7_03_v3	224846	C	T	C	T
Pf3D7_03_v3	224904	G	T	G	T
Pf3D7_03_v3	231232	T	A	T	A
Pf3D7_03_v3	234044	T	C	T	C
Pf3D7_03_v3	235750	T	A	T	A
Pf3D7_03_v3	236316	A	G	A	G
Pf3D7_03_v3	237598	G	C	G	C
Pf3D7_03_v3	237762	T	C	T	C
Pf3D7_03_v3	237999	C	A	C	A
Pf3D7_03_v3	239635	A	G	A	G
Pf3D7_03_v3	240992	T	C	T	C
Pf3D7_03_v3	241447	T	A	T	A
Pf3D7_03_v3	246898	G	A	G	A
Pf3D7_03_v3	248779	C	T	C	T
Pf3D7_03_v3	250988	T	A	T	A
Pf3D7_03_v3	252250	G	C	G	C
Pf3D7_03_v3	254730	C	T	C	T
Pf3D7_03_v3	255269	G	T	G	T
Pf3D7_03_v3	255764	A	G	A	G
Pf3D7_03_v3	255791	T	G	T	G
Pf3D7_03_v3	255851	C	T	C	T
Pf3D7_03_v3	258267	T	C	T	C
Pf3D7_03_v3	263181	C	T	C	T
Pf3D7_03_v3	265097	G	A	G	A
Pf3D7_03_v3	268373	T	C	T	C
Pf3D7_03_v3	273124	T	C	T	C
Pf3D7_03_v3	273426	C	T	C	T
Pf3D7_03_v3	273773	A	C	A	C
Pf3D7_03_v3	274382	A	C	A	C
Pf3D7_03_v3	277684	G	A	G	A
Pf3D7_03_v3	279126	T	A	T	A
Pf3D7_03_v3	280769	A	C	A	C
Pf3D7_03_v3	281107	C	T	C	T
Pf3D7_03_v3	283172	T	C	T	C
Pf3D7_03_v3	283415	T	G	T	G
Pf3D7_03_v3	284054	A	C	A	C
Pf3D7_03_v3	285331	A	C	A	C
Pf3D7_03_v3	286830	T	A	T	A
Pf3D7_03_v3	287743	A	G	A	G
Pf3D7_03_v3	289699	G	T	G	T
Pf3D7_03_v3	292412	G	A	G	A
Pf3D7_03_v3	294669	G	A	G	A
Pf3D7_03_v3	295044	G	A	G	A
Pf3D7_03_v3	297417	G	T	G	T
Pf3D7_03_v3	308608	C	T	C	T
Pf3D7_03_v3	312180	G	A	G	A
Pf3D7_03_v3	316442	C	T	C	T
Pf3D7_03_v3	316997	T	C	T	C
Pf3D7_03_v3	322578	T	A	T	A
Pf3D7_03_v3	324601	A	G	A	G
Pf3D7_03_v3	325626	T	A	T	A
Pf3D7_03_v3	327078	A	G	A	G
Pf3D7_03_v3	331046	G	A	G	A
Pf3D7_03_v3	344539	G	A	G	A
Pf3D7_03_v3	346735	A	T	A	T
Pf3D7_03_v3	347810	A	G	A	G
Pf3D7_03_v3	348115	G	T	G	T
Pf3D7_03_v3	350173	C	G	C	G
Pf3D7_03_v3	350724	A	T	A	T
Pf3D7_03_v3	351999	C	T	C	T
Pf3D7_03_v3	353307	T	C	T	C
Pf3D7_03_v3	353333	A	T	A	T
Pf3D7_03_v3	353337	T	C	T	C
Pf3D7_03_v3	353352	C	T	C	T
Pf3D7_03_v3	353363	A	T	A	T
Pf3D7_03_v3	353409	T	A	T	A
Pf3D7_03_v3	353452	A	T	A	T
Pf3D7_03_v3	353460	T	C	T	C
Pf3D7_03_v3	353466	T	A	T	A
Pf3D7_03_v3	353474	C	T	C	T
Pf3D7_03_v3	354502	C	T	C	T
Pf3D7_03_v3	356896	C	G	C	G
Pf3D7_03_v3	357947	G	A	G	A
Pf3D7_03_v3	358587	G	C	G	C
Pf3D7_03_v3	359496	T	G	T	G
Pf3D7_03_v3	360119	A	G	A	G
Pf3D7_03_v3	360145	T	C	T	C
Pf3D7_03_v3	360731	G	A	G	A
Pf3D7_03_v3	361061	G	T	G	T
Pf3D7_03_v3	361195	G	A	G	A
Pf3D7_03_v3	361199	C	T	C	T
Pf3D7_03_v3	361403	T	C	T	C
Pf3D7_03_v3	364059	C	T	C	T
Pf3D7_03_v3	364638	C	A	C	A
Pf3D7_03_v3	364656	T	A	T	A
Pf3D7_03_v3	364698	C	T	C	T
Pf3D7_03_v3	365521	T	G	T	G
Pf3D7_03_v3	365946	T	C	T	C
Pf3D7_03_v3	366802	A	T	A	T
Pf3D7_03_v3	366813	A	C	A	C
Pf3D7_03_v3	367879	G	T	G	T
Pf3D7_03_v3	369473	G	A	G	A
Pf3D7_03_v3	370824	A	G	A	G
Pf3D7_03_v3	375759	G	A	G	A
Pf3D7_03_v3	381764	G	C	G	C
Pf3D7_03_v3	383262	A	G	A	G
Pf3D7_03_v3	383446	C	A	C	A
Pf3D7_03_v3	384563	C	T	C	T
Pf3D7_03_v3	384962	C	T	C	T
Pf3D7_03_v3	385520	C	T	C	T
Pf3D7_03_v3	385891	T	A	T	A
Pf3D7_03_v3	392474	G	A	G	A
Pf3D7_03_v3	394150	C	T	C	T
Pf3D7_03_v3	395897	A	C	A	C
Pf3D7_03_v3	398756	A	T	A	T
Pf3D7_03_v3	403666	A	T	A	T
Pf3D7_03_v3	409300	G	C	G	C
Pf3D7_03_v3	414967	G	T	G	T
Pf3D7_03_v3	417013	G	A	G	A
Pf3D7_03_v3	417468	T	A	T	A
Pf3D7_03_v3	420780	T	G	T	G
Pf3D7_03_v3	420955	T	A	T	A
Pf3D7_03_v3	422208	A	C	A	C
Pf3D7_03_v3	426208	G	A	G	A
Pf3D7_03_v3	426483	T	C	T	C
Pf3D7_03_v3	427624	G	A	G	A
Pf3D7_03_v3	429759	G	C	G	C
Pf3D7_03_v3	430828	A	T	A	T
Pf3D7_03_v3	431121	A	T	A	T
Pf3D7_03_v3	433473	A	G	A	G
Pf3D7_03_v3	436576	A	T	A	T
Pf3D7_03_v3	437772	A	G	A	G
Pf3D7_03_v3	441156	A	T	A	T
Pf3D7_03_v3	442947	A	G	A	G
Pf3D7_03_v3	447053	C	T	C	T
Pf3D7_03_v3	448018	G	T	G	T
Pf3D7_03_v3	452795	C	G	C	G
Pf3D7_03_v3	455965	A	G	A	G
Pf3D7_03_v3	457864	A	T	A	T
Pf3D7_03_v3	458114	G	A	G	A
Pf3D7_03_v3	458417	G	A	G	A
Pf3D7_03_v3	460971	A	T	A	T
Pf3D7_03_v3	461288	C	T	C	T
Pf3D7_03_v3	461498	A	C	A	C
Pf3D7_03_v3	461852	A	T	A	T
Pf3D7_03_v3	463705	A	T	A	T
Pf3D7_03_v3	469420	A	T	A	T
Pf3D7_03_v3	469760	C	T	C	T
Pf3D7_03_v3	469807	A	G	A	G
Pf3D7_03_v3	469934	A	G	A	G
Pf3D7_03_v3	471169	C	T	C	T
Pf3D7_03_v3	471326	A	C	A	C
Pf3D7_03_v3	471494	C	G	C	G
Pf3D7_03_v3	471577	G	T	G	T
Pf3D7_03_v3	471783	T	C	T	C
Pf3D7_03_v3	472007	A	G	A	G
Pf3D7_03_v3	473255	G	A	G	A
Pf3D7_03_v3	473390	C	T	C	T
Pf3D7_03_v3	476801	T	G	T	G
Pf3D7_03_v3	476887	A	T	A	T
Pf3D7_03_v3	476890	G	T	G	T
Pf3D7_03_v3	476891	G	A	G	A
Pf3D7_03_v3	476905	T	A	T	A
Pf3D7_03_v3	478898	A	C	A	C
Pf3D7_03_v3	483480	C	T	C	T
Pf3D7_03_v3	489823	G	C	G	C
Pf3D7_03_v3	491336	G	T	G	T
Pf3D7_03_v3	494070	G	A	G	A
Pf3D7_03_v3	494135	A	G	A	G
Pf3D7_03_v3	494378	G	A	G	A
Pf3D7_03_v3	494787	G	A	G	A
Pf3D7_03_v3	495469	C	T	C	T
Pf3D7_03_v3	497879	A	T	A	T
Pf3D7_03_v3	501652	C	G	C	G
Pf3D7_03_v3	501863	G	A	G	A
Pf3D7_03_v3	502586	C	T	C	T
Pf3D7_03_v3	502908	C	A	C	A
Pf3D7_03_v3	504002	A	G	A	G
Pf3D7_03_v3	504104	C	T	C	T
Pf3D7_03_v3	505877	A	T	A	T
Pf3D7_03_v3	505921	T	A	T	A
Pf3D7_03_v3	506031	A	T	A	T
Pf3D7_03_v3	506799	G	A	G	A
Pf3D7_03_v3	506849	A	T	A	T
Pf3D7_03_v3	508469	A	G	A	G
Pf3D7_03_v3	508932	T	A	T	A
Pf3D7_03_v3	510000	G	T	G	T
Pf3D7_03_v3	510722	T	G	T	G
Pf3D7_03_v3	511284	C	T	C	T
Pf3D7_03_v3	511333	A	T	A	T
Pf3D7_03_v3	511335	A	G	A	G
Pf3D7_03_v3	511371	A	G	A	G
Pf3D7_03_v3	511398	T	A	T	A
Pf3D7_03_v3	511399	T	C	T	C
Pf3D7_03_v3	511804	A	C	A	C
Pf3D7_03_v3	511955	G	C	G	C
Pf3D7_03_v3	514279	G	A	G	A
Pf3D7_03_v3	515100	G	A	G	A
Pf3D7_03_v3	516378	T	A	T	A
Pf3D7_03_v3	516885	C	A	C	A
Pf3D7_03_v3	523106	G	A	G	A
Pf3D7_03_v3	525612	C	A	C	A
Pf3D7_03_v3	526107	C	A	C	A
Pf3D7_03_v3	528658	A	G	A	G
Pf3D7_03_v3	532952	A	C	A	C
Pf3D7_03_v3	533586	A	G	A	G
Pf3D7_03_v3	538615	T	C	T	C
Pf3D7_03_v3	539313	G	A	G	A
Pf3D7_03_v3	544429	C	T	C	T
Pf3D7_03_v3	547579	A	T	A	T
Pf3D7_03_v3	548095	T	A	T	A
Pf3D7_03_v3	550797	C	A	C	A
Pf3D7_03_v3	552443	T	C	T	C
Pf3D7_03_v3	564303	G	T	G	T
Pf3D7_03_v3	564899	G	T	G	T
Pf3D7_03_v3	565085	G	T	G	T
Pf3D7_03_v3	565770	C	T	C	T
Pf3D7_03_v3	568057	G	T	G	T
Pf3D7_03_v3	573711	G	T	G	T
Pf3D7_03_v3	573714	G	T	G	T
Pf3D7_03_v3	573717	G	T	G	T
Pf3D7_03_v3	573820	T	G	T	G
Pf3D7_03_v3	574750	A	G	A	G
Pf3D7_03_v3	580688	T	A	T	A
Pf3D7_03_v3	583805	A	G	A	G
Pf3D7_03_v3	583813	T	A	T	A
Pf3D7_03_v3	583817	T	A	T	A
Pf3D7_03_v3	583833	G	A	G	A
Pf3D7_03_v3	583865	T	A	T	A
Pf3D7_03_v3	583869	T	A	T	A
Pf3D7_03_v3	583873	T	A	T	A
Pf3D7_03_v3	583877	T	A	T	A
Pf3D7_03_v3	590047	T	C	T	C
Pf3D7_03_v3	595795	A	T	A	T
Pf3D7_03_v3	596066	C	A	C	A
Pf3D7_03_v3	597460	G	T	G	T
Pf3D7_03_v3	611762	C	T	C	T
Pf3D7_03_v3	616521	C	A	C	A
Pf3D7_03_v3	617426	G	A	G	A
Pf3D7_03_v3	618447	A	G	A	G
Pf3D7_03_v3	618530	T	C	T	C
Pf3D7_03_v3	618708	A	G	A	G
Pf3D7_03_v3	619609	T	G	T	G
Pf3D7_03_v3	620585	G	A	G	A
Pf3D7_03_v3	622622	T	A	T	A
Pf3D7_03_v3	622748	T	C	T	C
Pf3D7_03_v3	622763	G	C	G	C
Pf3D7_03_v3	625913	T	G	T	G
Pf3D7_03_v3	626167	G	T	G	T
Pf3D7_03_v3	626846	T	G	T	G
Pf3D7_03_v3	626980	C	A	C	A
Pf3D7_03_v3	629558	G	A	G	A
Pf3D7_03_v3	635280	A	G	A	G
Pf3D7_03_v3	635759	A	T	A	T
Pf3D7_03_v3	635823	A	G	A	G
Pf3D7_03_v3	636940	C	T	C	T
Pf3D7_03_v3	637882	C	T	C	T
Pf3D7_03_v3	639977	A	G	A	G
Pf3D7_03_v3	648945	C	A	C	A
Pf3D7_03_v3	654095	C	G	C	G
Pf3D7_03_v3	654121	G	C	G	C
Pf3D7_03_v3	654721	A	G	A	G
Pf3D7_03_v3	655216	T	A	T	A
Pf3D7_03_v3	657140	A	G	A	G
Pf3D7_03_v3	665559	A	T	A	T
Pf3D7_03_v3	669853	T	C	T	C
Pf3D7_03_v3	670134	G	C	G	C
Pf3D7_03_v3	672753	T	C	T	C
Pf3D7_03_v3	672864	T	G	T	G
Pf3D7_03_v3	672904	G	C	G	C
Pf3D7_03_v3	678081	G	A	G	A
Pf3D7_03_v3	679453	G	A	G	A
Pf3D7_03_v3	680179	G	A	G	A
Pf3D7_03_v3	683876	A	T	A	T
Pf3D7_03_v3	684887	T	C	T	C
Pf3D7_03_v3	688049	A	G	A	G
Pf3D7_03_v3	688798	T	C	T	C
Pf3D7_03_v3	689276	G	A	G	A
Pf3D7_03_v3	693823	T	A	T	A
Pf3D7_03_v3	698752	T	A	T	A
Pf3D7_03_v3	699883	A	G	A	G
Pf3D7_03_v3	700120	C	T	C	T
Pf3D7_03_v3	700134	T	C	T	C
Pf3D7_03_v3	700164	T	C	T	C
Pf3D7_03_v3	700226	T	C	T	C
Pf3D7_03_v3	701792	G	A	G	A
Pf3D7_03_v3	701874	G	C	G	C
Pf3D7_03_v3	703144	C	A	C	A
Pf3D7_03_v3	703814	T	A	T	A
Pf3D7_03_v3	704020	G	A	G	A
Pf3D7_03_v3	704022	C	T	C	T
Pf3D7_03_v3	705863	G	T	G	T
Pf3D7_03_v3	706008	T	C	T	C
Pf3D7_03_v3	708329	G	T	G	T
Pf3D7_03_v3	709578	T	A	T	A
Pf3D7_03_v3	714512	C	T	C	T
Pf3D7_03_v3	714536	T	G	T	G
Pf3D7_03_v3	715250	T	C	T	C
Pf3D7_03_v3	716463	T	A	T	A
Pf3D7_03_v3	716603	C	T	C	T
Pf3D7_03_v3	716699	T	C	T	C
Pf3D7_03_v3	717058	G	T	G	T
Pf3D7_03_v3	717540	A	G	A	G
Pf3D7_03_v3	717690	G	A	G	A
Pf3D7_03_v3	717697	A	G	A	G
Pf3D7_03_v3	718929	G	T	G	T
Pf3D7_03_v3	719144	T	C	T	C
Pf3D7_03_v3	721409	T	A	T	A
Pf3D7_03_v3	721887	A	C	A	C
Pf3D7_03_v3	723269	T	C	T	C
Pf3D7_03_v3	737321	C	A	C	A
Pf3D7_03_v3	739149	T	A	T	A
Pf3D7_03_v3	746438	A	G	A	G
Pf3D7_03_v3	749911	T	C	T	C
Pf3D7_03_v3	750458	A	C	A	C
Pf3D7_03_v3	750795	T	C	T	C
Pf3D7_03_v3	750987	A	G	A	G
Pf3D7_03_v3	751821	T	C	T	C
Pf3D7_03_v3	752275	G	T	G	T
Pf3D7_03_v3	752278	T	G	T	G
Pf3D7_03_v3	755037	A	C	A	C
Pf3D7_03_v3	756980	T	C	T	C
Pf3D7_03_v3	757201	C	T	C	T
Pf3D7_03_v3	757720	C	T	C	T
Pf3D7_03_v3	761870	T	C	T	C
Pf3D7_03_v3	763775	A	T	A	T
Pf3D7_03_v3	764947	C	T	C	T
Pf3D7_03_v3	767738	C	A	C	A
Pf3D7_03_v3	768505	C	G	C	G
Pf3D7_03_v3	770704	C	G	C	G
Pf3D7_03_v3	776843	G	A	G	A
Pf3D7_03_v3	781008	T	C	T	C
Pf3D7_03_v3	781883	G	A	G	A
Pf3D7_03_v3	781887	T	C	T	C
Pf3D7_03_v3	784186	G	T	G	T
Pf3D7_03_v3	785764	G	T	G	T
Pf3D7_03_v3	787958	T	C	T	C
Pf3D7_03_v3	788667	T	G	T	G
Pf3D7_03_v3	788886	A	G	A	G
Pf3D7_03_v3	790645	A	C	A	C
Pf3D7_03_v3	790944	C	G	C	G
Pf3D7_03_v3	790999	T	C	T	C
Pf3D7_03_v3	794579	G	A	G	A
Pf3D7_03_v3	795709	A	G	A	G
Pf3D7_03_v3	804092	G	A	G	A
Pf3D7_03_v3	804667	T	A	T	A
Pf3D7_03_v3	805937	G	T	G	T
Pf3D7_03_v3	806009	T	C	T	C
Pf3D7_03_v3	809234	G	A	G	A
Pf3D7_03_v3	809588	T	C	T	C
Pf3D7_03_v3	812114	T	C	T	C
Pf3D7_03_v3	813361	G	A	G	A
Pf3D7_03_v3	814681	T	C	T	C
Pf3D7_03_v3	817369	T	G	T	G
Pf3D7_03_v3	817735	A	T	A	T
Pf3D7_03_v3	818649	G	A	G	A
Pf3D7_03_v3	819679	A	C	A	C
Pf3D7_03_v3	821115	T	C	T	C
Pf3D7_03_v3	825514	C	T	C	T
Pf3D7_03_v3	827158	A	T	A	T
Pf3D7_03_v3	827556	C	G	C	G
Pf3D7_03_v3	827918	A	G	A	G
Pf3D7_03_v3	829388	G	A	G	A
Pf3D7_03_v3	830108	A	C	A	C
Pf3D7_03_v3	831341	G	A	G	A
Pf3D7_03_v3	833099	G	T	G	T
Pf3D7_03_v3	836017	A	G	A	G
Pf3D7_03_v3	840701	T	A	T	A
Pf3D7_03_v3	841918	C	T	C	T
Pf3D7_03_v3	848590	A	C	A	C
Pf3D7_03_v3	849476	C	T	C	T
Pf3D7_03_v3	850492	T	G	T	G
Pf3D7_03_v3	850651	G	C	G	C
Pf3D7_03_v3	850976	C	G	C	G
Pf3D7_03_v3	851156	C	T	C	T
Pf3D7_03_v3	851555	C	T	C	T
Pf3D7_03_v3	853052	T	C	T	C
Pf3D7_03_v3	855488	A	C	A	C
Pf3D7_03_v3	857665	A	G	A	G
Pf3D7_03_v3	859215	T	A	T	A
Pf3D7_03_v3	863048	T	C	T	C
Pf3D7_03_v3	864270	T	A	T	A
Pf3D7_03_v3	870990	A	G	A	G
Pf3D7_03_v3	885207	C	T	C	T
Pf3D7_03_v3	886714	A	T	A	T
Pf3D7_03_v3	886847	G	C	G	C
Pf3D7_03_v3	887819	C	T	C	T
Pf3D7_03_v3	888429	G	A	G	A
Pf3D7_03_v3	888617	T	A	T	A
Pf3D7_03_v3	888619	T	A	T	A
Pf3D7_03_v3	888900	C	A	C	A
Pf3D7_03_v3	888910	A	G	A	G
Pf3D7_03_v3	890218	G	A	G	A
Pf3D7_03_v3	890846	C	T	C	T
Pf3D7_03_v3	890868	A	G	A	G
Pf3D7_03_v3	891306	T	A	T	A
Pf3D7_03_v3	891612	C	T	C	T
Pf3D7_03_v3	892619	A	G	A	G
Pf3D7_03_v3	893932	A	T	A	T
Pf3D7_03_v3	894497	T	A	T	A
Pf3D7_03_v3	895101	T	A	T	A
Pf3D7_03_v3	896534	A	T	A	T
Pf3D7_03_v3	897580	C	T	C	T
Pf3D7_03_v3	897781	T	A	T	A
Pf3D7_03_v3	897789	G	C	G	C
Pf3D7_03_v3	897877	G	A	G	A
Pf3D7_03_v3	898192	C	T	C	T
Pf3D7_03_v3	898198	C	A	C	A
Pf3D7_03_v3	902477	A	G	A	G
Pf3D7_03_v3	905228	G	C	G	C
Pf3D7_03_v3	905916	C	A	C	A
Pf3D7_03_v3	907728	G	A	G	A
Pf3D7_03_v3	911353	A	T	A	T
Pf3D7_03_v3	914913	A	G	A	G
Pf3D7_03_v3	916639	C	A	C	A
Pf3D7_03_v3	917147	G	A	G	A
Pf3D7_03_v3	918501	T	G	T	G
Pf3D7_03_v3	918519	G	T	G	T
Pf3D7_03_v3	918525	T	A	T	A
Pf3D7_03_v3	919244	G	A	G	A
Pf3D7_03_v3	919501	G	A	G	A
Pf3D7_03_v3	919672	C	A	C	A
Pf3D7_03_v3	919731	T	C	T	C
Pf3D7_03_v3	924802	T	A	T	A
Pf3D7_03_v3	924907	G	T	G	T
Pf3D7_03_v3	925808	A	G	A	G
Pf3D7_03_v3	929853	G	C	G	C
Pf3D7_03_v3	933830	T	C	T	C
Pf3D7_03_v3	933943	A	C	A	C
Pf3D7_03_v3	938694	G	A	G	A
Pf3D7_03_v3	939350	T	C	T	C
Pf3D7_03_v3	941814	G	A	G	A
Pf3D7_03_v3	944718	C	A	C	A
Pf3D7_03_v3	951306	A	G	A	G
Pf3D7_03_v3	952714	A	T	A	T
Pf3D7_03_v3	954565	T	A	T	A
Pf3D7_03_v3	958132	C	T	C	T
Pf3D7_03_v3	963025	A	T	A	T
Pf3D7_03_v3	964369	G	C	G	C
Pf3D7_03_v3	970231	G	A	G	A
Pf3D7_03_v3	970457	T	A	T	A
Pf3D7_03_v3	971520	C	A	C	A
Pf3D7_03_v3	971941	A	T	A	T
Pf3D7_03_v3	972013	C	T	C	T
Pf3D7_03_v3	972511	A	G	A	G
Pf3D7_03_v3	974553	C	T	C	T
Pf3D7_03_v3	975676	A	T	A	T
Pf3D7_03_v3	976566	T	G	T	G
Pf3D7_03_v3	980339	G	T	G	T
Pf3D7_03_v3	981014	A	T	A	T
Pf3D7_03_v3	988446	G	T	G	T
Pf3D7_03_v3	990489	G	A	G	A
Pf3D7_03_v3	993289	G	T	G	T
Pf3D7_03_v3	993530	T	A	T	A
Pf3D7_03_v3	1001448	A	C	A	C
Pf3D7_03_v3	1002914	G	A	G	A
Pf3D7_03_v3	1002946	T	C	T	C
Pf3D7_03_v3	1003018	T	C	T	C
Pf3D7_03_v3	1003035	G	A	G	A
Pf3D7_04_v3	91950	A	T	A	T
Pf3D7_04_v3	92716	C	A	C	A
Pf3D7_04_v3	92724	A	C	A	C
Pf3D7_04_v3	93319	C	T	C	T
Pf3D7_04_v3	93326	T	A	T	A
Pf3D7_04_v3	93328	T	A	T	A
Pf3D7_04_v3	93405	A	T	A	T
Pf3D7_04_v3	93478	T	A	T	A
Pf3D7_04_v3	93587	T	C	T	C
Pf3D7_04_v3	93637	T	G	T	G
Pf3D7_04_v3	93682	A	G	A	G
Pf3D7_04_v3	93694	A	G	A	G
Pf3D7_04_v3	93912	C	T	C	T
Pf3D7_04_v3	94806	T	A	T	A
Pf3D7_04_v3	97072	A	T	A	T
Pf3D7_04_v3	97093	T	A	T	A
Pf3D7_04_v3	97158	T	C	T	C
Pf3D7_04_v3	97488	T	C	T	C
Pf3D7_04_v3	97555	A	G	A	G
Pf3D7_04_v3	97572	A	G	A	G
Pf3D7_04_v3	97651	G	A	G	A
Pf3D7_04_v3	97654	G	C	G	C
Pf3D7_04_v3	98118	C	T	C	T
Pf3D7_04_v3	98202	G	T	G	T
Pf3D7_04_v3	100643	C	A	C	A
Pf3D7_04_v3	100679	T	C	T	C
Pf3D7_04_v3	100855	C	G	C	G
Pf3D7_04_v3	100877	A	C	A	C
Pf3D7_04_v3	101058	C	G	C	G
Pf3D7_04_v3	101481	T	A	T	A
Pf3D7_04_v3	101487	G	C	G	C
Pf3D7_04_v3	101492	G	T	G	T
Pf3D7_04_v3	101493	A	T	A	T
Pf3D7_04_v3	101663	C	G	C	G
Pf3D7_04_v3	102317	C	A	C	A
Pf3D7_04_v3	102353	A	T	A	T
Pf3D7_04_v3	103881	T	C	T	C
Pf3D7_04_v3	103987	T	C	T	C
Pf3D7_04_v3	103990	T	C	T	C
Pf3D7_04_v3	104412	T	C	T	C
Pf3D7_04_v3	108696	C	T	C	T
Pf3D7_04_v3	110013	G	C	G	C
Pf3D7_04_v3	110070	A	G	A	G
Pf3D7_04_v3	110442	C	T	C	T
Pf3D7_04_v3	110821	T	A	T	A
Pf3D7_04_v3	112019	A	T	A	T
Pf3D7_04_v3	114988	G	C	G	C
Pf3D7_04_v3	115195	G	C	G	C
Pf3D7_04_v3	116222	C	T	C	T
Pf3D7_04_v3	120508	T	A	T	A
Pf3D7_04_v3	121381	A	T	A	T
Pf3D7_04_v3	121387	G	C	G	C
Pf3D7_04_v3	121388	T	A	T	A
Pf3D7_04_v3	121657	C	T	C	T
Pf3D7_04_v3	122030	T	A	T	A
Pf3D7_04_v3	122064	C	A	C	A
Pf3D7_04_v3	122076	A	T	A	T
Pf3D7_04_v3	122222	A	T	A	T
Pf3D7_04_v3	124405	G	C	G	C
Pf3D7_04_v3	124690	T	C	T	C
Pf3D7_04_v3	124795	T	A	T	A
Pf3D7_04_v3	127305	G	A	G	A
Pf3D7_04_v3	128125	C	T	C	T
Pf3D7_04_v3	128146	C	T	C	T
Pf3D7_04_v3	128173	C	G	C	G
Pf3D7_04_v3	128411	C	A	C	A
Pf3D7_04_v3	128466	A	C	A	C
Pf3D7_04_v3	128483	A	G	A	G
Pf3D7_04_v3	128484	C	A	C	A
Pf3D7_04_v3	131056	T	C	T	C
Pf3D7_04_v3	131210	C	T	C	T
Pf3D7_04_v3	131480	T	C	T	C
Pf3D7_04_v3	131859	A	T	A	T
Pf3D7_04_v3	131938	A	T	A	T
Pf3D7_04_v3	132177	G	A	G	A
Pf3D7_04_v3	132194	C	T	C	T
Pf3D7_04_v3	132216	T	A	T	A
Pf3D7_04_v3	132217	G	T	G	T
Pf3D7_04_v3	132249	A	C	A	C
Pf3D7_04_v3	132266	T	G	T	G
Pf3D7_04_v3	132268	T	C	T	C
Pf3D7_04_v3	132426	T	A	T	A
Pf3D7_04_v3	132427	C	G	C	G
Pf3D7_04_v3	132433	C	A	C	A
Pf3D7_04_v3	132448	C	T	C	T
Pf3D7_04_v3	132452	A	G	A	G
Pf3D7_04_v3	132458	G	A	G	A
Pf3D7_04_v3	132484	A	C	A	C
Pf3D7_04_v3	132512	T	A	T	A
Pf3D7_04_v3	132605	A	C	A	C
Pf3D7_04_v3	132616	C	T	C	T
Pf3D7_04_v3	132640	G	A	G	A
Pf3D7_04_v3	132645	A	T	A	T
Pf3D7_04_v3	132656	G	C	G	C
Pf3D7_04_v3	132677	T	C	T	C
Pf3D7_04_v3	132686	A	G	A	G
Pf3D7_04_v3	132688	T	G	T	G
Pf3D7_04_v3	132706	T	G	T	G
Pf3D7_04_v3	132731	G	C	G	C
Pf3D7_04_v3	132733	T	A	T	A
Pf3D7_04_v3	132968	T	C	T	C
Pf3D7_04_v3	133057	C	A	C	A
Pf3D7_04_v3	133201	C	T	C	T
Pf3D7_04_v3	133346	A	T	A	T
Pf3D7_04_v3	133507	C	T	C	T
Pf3D7_04_v3	133518	A	C	A	C
Pf3D7_04_v3	133521	A	C	A	C
Pf3D7_04_v3	133539	T	C	T	C
Pf3D7_04_v3	133540	C	T	C	T
Pf3D7_04_v3	133544	A	T	A	T
Pf3D7_04_v3	133571	G	C	G	C
Pf3D7_04_v3	133673	T	C	T	C
Pf3D7_04_v3	133715	T	C	T	C
Pf3D7_04_v3	133726	G	T	G	T
Pf3D7_04_v3	133741	G	A	G	A
Pf3D7_04_v3	133747	A	G	A	G
Pf3D7_04_v3	133756	A	T	A	T
Pf3D7_04_v3	133765	A	G	A	G
Pf3D7_04_v3	134166	C	T	C	T
Pf3D7_04_v3	134202	A	G	A	G
Pf3D7_04_v3	134247	G	A	G	A
Pf3D7_04_v3	134407	A	G	A	G
Pf3D7_04_v3	135741	C	T	C	T
Pf3D7_04_v3	136592	G	T	G	T
Pf3D7_04_v3	136861	C	T	C	T
Pf3D7_04_v3	137609	G	A	G	A
Pf3D7_04_v3	138197	G	C	G	C
Pf3D7_04_v3	138308	G	A	G	A
Pf3D7_04_v3	138491	A	G	A	G
Pf3D7_04_v3	138684	A	C	A	C
Pf3D7_04_v3	139471	A	T	A	T
Pf3D7_04_v3	139676	T	C	T	C
Pf3D7_04_v3	140510	C	T	C	T
Pf3D7_04_v3	140703	C	T	C	T
Pf3D7_04_v3	140834	C	A	C	A
Pf3D7_04_v3	140930	G	A	G	A
Pf3D7_04_v3	141451	T	A	T	A
Pf3D7_04_v3	141453	C	A	C	A
Pf3D7_04_v3	141863	A	G	A	G
Pf3D7_04_v3	141896	G	A	G	A
Pf3D7_04_v3	142123	A	G	A	G
Pf3D7_04_v3	142913	G	A	G	A
Pf3D7_04_v3	143869	A	C	A	C
Pf3D7_04_v3	143886	A	C	A	C
Pf3D7_04_v3	144094	A	G	A	G
Pf3D7_04_v3	144202	A	T	A	T
Pf3D7_04_v3	144427	C	T	C	T
Pf3D7_04_v3	144434	T	C	T	C
Pf3D7_04_v3	145622	A	G	A	G
Pf3D7_04_v3	147659	A	T	A	T
Pf3D7_04_v3	147902	T	C	T	C
Pf3D7_04_v3	149699	T	A	T	A
Pf3D7_04_v3	150006	A	G	A	G
Pf3D7_04_v3	150383	A	C	A	C
Pf3D7_04_v3	151994	A	C	A	C
Pf3D7_04_v3	153853	T	G	T	G
Pf3D7_04_v3	153967	A	T	A	T
Pf3D7_04_v3	154054	A	T	A	T
Pf3D7_04_v3	155960	C	T	C	T
Pf3D7_04_v3	156297	A	T	A	T
Pf3D7_04_v3	156300	G	A	G	A
Pf3D7_04_v3	156306	A	G	A	G
Pf3D7_04_v3	156312	T	A	T	A
Pf3D7_04_v3	156327	C	T	C	T
Pf3D7_04_v3	156333	T	A	T	A
Pf3D7_04_v3	156339	G	A	G	A
Pf3D7_04_v3	156666	T	A	T	A
Pf3D7_04_v3	156679	A	G	A	G
Pf3D7_04_v3	156681	T	A	T	A
Pf3D7_04_v3	156685	G	A	G	A
Pf3D7_04_v3	156703	C	A	C	A
Pf3D7_04_v3	156704	T	A	T	A
Pf3D7_04_v3	156706	A	G	A	G
Pf3D7_04_v3	156712	A	G	A	G
Pf3D7_04_v3	156715	C	T	C	T
Pf3D7_04_v3	156716	C	A	C	A
Pf3D7_04_v3	156723	T	G	T	G
Pf3D7_04_v3	156775	C	A	C	A
Pf3D7_04_v3	156958	C	A	C	A
Pf3D7_04_v3	159572	C	T	C	T
Pf3D7_04_v3	161621	G	A	G	A
Pf3D7_04_v3	162258	C	T	C	T
Pf3D7_04_v3	162463	A	T	A	T
Pf3D7_04_v3	162967	A	G	A	G
Pf3D7_04_v3	163115	C	G	C	G
Pf3D7_04_v3	163246	C	T	C	T
Pf3D7_04_v3	165586	C	T	C	T
Pf3D7_04_v3	165929	T	A	T	A
Pf3D7_04_v3	165989	T	G	T	G
Pf3D7_04_v3	166432	C	G	C	G
Pf3D7_04_v3	166941	T	C	T	C
Pf3D7_04_v3	167292	A	G	A	G
Pf3D7_04_v3	167293	A	G	A	G
Pf3D7_04_v3	167302	C	T	C	T
Pf3D7_04_v3	172560	G	A	G	A
Pf3D7_04_v3	172709	C	A	C	A
Pf3D7_04_v3	173784	T	C	T	C
Pf3D7_04_v3	183569	A	G	A	G
Pf3D7_04_v3	183584	G	A	G	A
Pf3D7_04_v3	185119	T	C	T	C
Pf3D7_04_v3	185894	A	G	A	G
Pf3D7_04_v3	186753	G	T	G	T
Pf3D7_04_v3	188017	G	T	G	T
Pf3D7_04_v3	189799	C	T	C	T
Pf3D7_04_v3	189922	A	G	A	G
Pf3D7_04_v3	190443	T	C	T	C
Pf3D7_04_v3	190705	A	G	A	G
Pf3D7_04_v3	191167	G	A	G	A
Pf3D7_04_v3	191233	G	T	G	T
Pf3D7_04_v3	192754	T	C	T	C
Pf3D7_04_v3	193467	T	G	T	G
Pf3D7_04_v3	198554	A	C	A	C
Pf3D7_04_v3	198788	A	T	A	T
Pf3D7_04_v3	198947	G	A	G	A
Pf3D7_04_v3	202078	T	A	T	A
Pf3D7_04_v3	204163	T	C	T	C
Pf3D7_04_v3	204209	T	C	T	C
Pf3D7_04_v3	205820	T	A	T	A
Pf3D7_04_v3	206289	T	C	T	C
Pf3D7_04_v3	206291	A	T	A	T
Pf3D7_04_v3	206397	T	C	T	C
Pf3D7_04_v3	206444	T	A	T	A
Pf3D7_04_v3	208960	G	T	G	T
Pf3D7_04_v3	210897	A	T	A	T
Pf3D7_04_v3	210960	T	G	T	G
Pf3D7_04_v3	212802	A	T	A	T
Pf3D7_04_v3	217649	A	G	A	G
Pf3D7_04_v3	219260	A	G	A	G
Pf3D7_04_v3	223261	T	C	T	C
Pf3D7_04_v3	223314	C	T	C	T
Pf3D7_04_v3	224663	A	T	A	T
Pf3D7_04_v3	225515	C	T	C	T
Pf3D7_04_v3	227564	T	C	T	C
Pf3D7_04_v3	231844	C	T	C	T
Pf3D7_04_v3	232717	A	T	A	T
Pf3D7_04_v3	235911	A	G	A	G
Pf3D7_04_v3	235926	C	T	C	T
Pf3D7_04_v3	235953	C	G	C	G
Pf3D7_04_v3	236244	C	T	C	T
Pf3D7_04_v3	238148	G	T	G	T
Pf3D7_04_v3	239884	G	A	G	A
Pf3D7_04_v3	240931	T	G	T	G
Pf3D7_04_v3	241092	T	C	T	C
Pf3D7_04_v3	241093	T	G	T	G
Pf3D7_04_v3	247748	C	T	C	T
Pf3D7_04_v3	248774	A	G	A	G
Pf3D7_04_v3	249754	T	A	T	A
Pf3D7_04_v3	249759	C	G	C	G
Pf3D7_04_v3	250218	T	A	T	A
Pf3D7_04_v3	251022	T	G	T	G
Pf3D7_04_v3	251718	C	G	C	G
Pf3D7_04_v3	252498	A	G	A	G
Pf3D7_04_v3	257210	C	T	C	T
Pf3D7_04_v3	260407	T	A	T	A
Pf3D7_04_v3	261881	C	G	C	G
Pf3D7_04_v3	264809	A	G	A	G
Pf3D7_04_v3	265350	C	A	C	A
Pf3D7_04_v3	266005	C	T	C	T
Pf3D7_04_v3	266966	T	C	T	C
Pf3D7_04_v3	267687	T	G	T	G
Pf3D7_04_v3	267970	G	A	G	A
Pf3D7_04_v3	268155	G	C	G	C
Pf3D7_04_v3	268903	A	T	A	T
Pf3D7_04_v3	269328	A	T	A	T
Pf3D7_04_v3	269928	T	C	T	C
Pf3D7_04_v3	273368	A	T	A	T
Pf3D7_04_v3	273654	T	C	T	C
Pf3D7_04_v3	276127	T	C	T	C
Pf3D7_04_v3	276274	C	T	C	T
Pf3D7_04_v3	278789	T	A	T	A
Pf3D7_04_v3	280865	C	T	C	T
Pf3D7_04_v3	280955	C	T	C	T
Pf3D7_04_v3	282035	T	A	T	A
Pf3D7_04_v3	282524	A	T	A	T
Pf3D7_04_v3	282718	G	T	G	T
Pf3D7_04_v3	282722	T	C	T	C
Pf3D7_04_v3	282736	T	G	T	G
Pf3D7_04_v3	282744	T	C	T	C
Pf3D7_04_v3	282745	T	G	T	G
Pf3D7_04_v3	282754	C	T	C	T
Pf3D7_04_v3	283216	A	T	A	T
Pf3D7_04_v3	283217	T	C	T	C
Pf3D7_04_v3	283437	A	T	A	T
Pf3D7_04_v3	283491	G	A	G	A
Pf3D7_04_v3	283503	T	G	T	G
Pf3D7_04_v3	283826	G	C	G	C
Pf3D7_04_v3	284311	C	G	C	G
Pf3D7_04_v3	285770	C	T	C	T
Pf3D7_04_v3	286232	G	T	G	T
Pf3D7_04_v3	286542	G	T	G	T
Pf3D7_04_v3	286547	T	A	T	A
Pf3D7_04_v3	287109	C	T	C	T
Pf3D7_04_v3	287310	G	C	G	C
Pf3D7_04_v3	291905	A	G	A	G
Pf3D7_04_v3	299005	T	G	T	G
Pf3D7_04_v3	306393	T	A	T	A
Pf3D7_04_v3	306875	C	T	C	T
Pf3D7_04_v3	307984	T	A	T	A
Pf3D7_04_v3	308209	A	G	A	G
Pf3D7_04_v3	311566	G	C	G	C
Pf3D7_04_v3	311770	G	A	G	A
Pf3D7_04_v3	311773	G	A	G	A
Pf3D7_04_v3	311776	G	A	G	A
Pf3D7_04_v3	312536	G	C	G	C
Pf3D7_04_v3	317537	G	T	G	T
Pf3D7_04_v3	317999	C	T	C	T
Pf3D7_04_v3	319528	G	A	G	A
Pf3D7_04_v3	322476	C	T	C	T
Pf3D7_04_v3	326586	A	T	A	T
Pf3D7_04_v3	327300	C	A	C	A
Pf3D7_04_v3	329468	A	T	A	T
Pf3D7_04_v3	329484	G	A	G	A
Pf3D7_04_v3	329503	T	G	T	G
Pf3D7_04_v3	331014	A	T	A	T
Pf3D7_04_v3	331269	A	G	A	G
Pf3D7_04_v3	334882	G	T	G	T
Pf3D7_04_v3	336203	T	A	T	A
Pf3D7_04_v3	337082	T	C	T	C
Pf3D7_04_v3	339569	G	T	G	T
Pf3D7_04_v3	340536	G	C	G	C
Pf3D7_04_v3	340902	C	A	C	A
Pf3D7_04_v3	345187	G	A	G	A
Pf3D7_04_v3	352022	A	G	A	G
Pf3D7_04_v3	354245	C	T	C	T
Pf3D7_04_v3	354932	T	C	T	C
Pf3D7_04_v3	355071	C	A	C	A
Pf3D7_04_v3	359910	A	T	A	T
Pf3D7_04_v3	360953	C	G	C	G
Pf3D7_04_v3	365126	T	C	T	C
Pf3D7_04_v3	374415	C	T	C	T
[truncated: 11,197 more rows]

## Sheet: S3 Cloned progeny
Supplementary Table 3. Summary of cloned progeny from cross between 3D7 and NHP4026.
Clone ID	Culture condition	missing GT rate a	Fws b	If clone	3D7.IBD c	NHP4026.IBD c	Recombinant ID
AB204	AlbuMAX	0.0100645	0.974254	yes	0.56548	0.43152	1
AB205	AlbuMAX	0.0154511	0.966042	yes	0.39702	0.59894	2
AB206	AlbuMAX	0.0150967	0.969363	yes	0.54403	0.44717	3		a, missing GT rate: proportion of SNPs that not able to be genotyped in this clone.
AB207	AlbuMAX	0.0196329	0.969835	yes	0.45405	0.53888	4		b, Fws: Wright’s inbreeding co-efficient. Fws < 0.9 indicates multi-genomic infection.
AB208	AlbuMAX	0.0109859	0.965957	yes	0.41084	0.5862	5		c, IBD: identity-by-descent. 3D7.IBD and NHP4026.IBD are proportions of progeny genome regions from 3D7 or NHP4026.
AB209	AlbuMAX	0.0116238	0.969702	yes	0.47473	0.51989	6
AB210	AlbuMAX	0.0100645	0.969683	yes	0.57475	0.41844	7
AB211	AlbuMAX	0.0424552	0.965137	yes	0.70296	0.2834	8
AB212	AlbuMAX	0.0171522	0.939763	yes	0.57311	0.41914	9
AB213	AlbuMAX	0.0344461	0.952084	yes	0.35327	0.64124	10
AB214	AlbuMAX	0.0571267	0.921808	yes	0.32066	0.67282	11
AB215	AlbuMAX	0.0439436	0.957073	yes	0.55605	0.43283	12
AB216	AlbuMAX	0.0114112	0.965633	yes	0.45041	0.54217	13
AB217	AlbuMAX	0.0197037	0.954788	yes	0.52327	0.46978	14
AB218	AlbuMAX	0.00106315	0.969205	yes	1	0	NF54selfing
AB219	AlbuMAX	0.0256574	0.961241	yes	0.37407	0.62056	15
AB220	AlbuMAX	0.0572684	0.955732	yes	0.33003	0.66144	16
AB223	AlbuMAX	0.0301226	0.964064	yes	0.57528	0.41817	7
AB225	AlbuMAX	0.0727195	0.953794	yes	0.32842	0.66218	17
AB226	AlbuMAX	0.173223	0.967669	yes	0.62678	0.3574	18
AB227	AlbuMAX	0.10752	0.953345	yes	0.49409	0.49473	19
AB228	AlbuMAX	0.020129	0.951908	yes	0.59076	0.39645	20
AB229	AlbuMAX	0.0550004	0.957151	yes	0.50048	0.49636	21
AB230	AlbuMAX	0.0529449	0.970528	yes	0.54768	0.44598	22
AB231	AlbuMAX	0.0397619	0.952303	yes	0.45067	0.54424	23
AB232	AlbuMAX	0.014388	0.952558	yes	0.52908	0.46707	24
AB233	AlbuMAX	0.0228932	0.966657	yes	0.68719	0.30412	25
AB234	AlbuMAX	0.0012049	0.980636	yes	1	0	NF54selfing
AB235	AlbuMAX	0.0289177	0.972104	yes	0.35338	0.64318	10
AB236	AlbuMAX	0.0294847	0.973132	yes	0.54354	0.45231	26
AB237	AlbuMAX	0.0250904	0.964459	yes	0.53935	0.45634	27
AB238	AlbuMAX	0.0328868	0.962404	yes	0.40652	0.58794	28
AB239	AlbuMAX	0.0123326	0.963193	yes	0.43788	0.5564	29
AB240	AlbuMAX	0.0581189	0.964079	yes	0.56559	0.42621	30
AB241	AlbuMAX	0.0178609	0.920115	yes	0.55511	0.44239	31
AB242	AlbuMAX	0.0489758	0.969071	yes	0.59792	0.39615	32
AB243	AlbuMAX	0.013821	0.953802	yes	0.42839	0.56536	33
AB244	AlbuMAX	0.125381	0.960817	yes	0.35233	0.63834	10
AB245	AlbuMAX	0.0161599	0.961	yes	0.57554	0.41839	7
AB246	AlbuMAX	0.0123326	0.957809	yes	0.55449	0.4413	34
AB247	AlbuMAX	0.0144589	0.948072	yes	0.46679	0.53031	35
AB248	AlbuMAX	0.0105606	0.961474	yes	0.51515	0.47995	36
AB249	AlbuMAX	0.0490467	0.971383	yes	0.6254	0.36915	37
AB250	AlbuMAX	0.015522	0.957262	yes	0.46077	0.53464	38
AB251	AlbuMAX	0.0324615	0.941922	yes	0.42133	0.57264	39
AB252	AlbuMAX	0.020129	0.957922	yes	0.55432	0.43731	40
AB253	AlbuMAX	0.0182862	0.962178	yes	0.5364	0.45784	41
AB254	AlbuMAX	0.0191367	0.963751	yes	0.45859	0.53603	42
AB255	AlbuMAX	0.010915	0.971663	yes	0.64716	0.34835	43
AB277	AlbuMAX	0.16089	0.963365	yes	0.54154	0.4456	44
AB278	AlbuMAX	0.0727904	0.950498	yes	0.42882	0.56253	45
AB280	AlbuMAX	0.0127578	0.966903	yes	0.68702	0.30634	25
AB283	AlbuMAX	0.0116238	0.97118	yes	0.65819	0.33917	46
AB290	AlbuMAX	0.0128287	0.970599	yes	0.52422	0.46959	47
AB291	AlbuMAX	0.0167978	0.967547	yes	0.558	0.43766	48

## Sheet: S4 full gene list in QTL
Supplementary Table 4. Genes inside of the QTL regions.
QTL region (95% CI)	gene ID	start	end	gene name	Related metabolic pathway	Non-synonymous mutation between parents	aMutagenesis Index Score (MIS)	aFitness Score (MFS)	bIf expressed in blood stage parasites (Transcript)	bIf expressed in blood stage parasites (Protein)	cFold change in gene experssion between serum and AlbuMAX	dG' score: pool1	dG' score: pool2	dG' score: pool3
chr2: 0 – 220,805	PF3D7_0200100	25232	31168	erythrocyte membrane protein 1	Candidate genes related to virulence	Yes	1	-2.061	Yes	No		na	na	na		a, genes are defined as essential when MIS < 0.2 and MFS < -2 (Zhang et al., 2018, Science).
	PF3D7_0200200	33030	34259	rifin	Candidate genes related to virulence	No	0.565	-2.598	Yes	No		na	na	na		b, the temporal gene expression information was from PlasmoDB (https://plasmodb.org/plasmo/app).
	PF3D7_0200300	35927	37249	erythrocyte membrane protein 1 (PfEMP1)	Candidate genes related to virulence	Yes	0.864	-2.259	No	No		na	na	na		c, fold change of gene expression level was reported in Singh et al, 2007, J Biomolecular Screen.
	PF3D7_0200400	38287	39303	stevor	Candidate genes related to virulence	Yes	1	-1.003	No	No		na	na	na		d, for each gene, G' score is the average G' value of all SNPs inside of this gene.
	PF3D7_0200500	41515	42858	rifin	Candidate genes related to virulence	Yes	0.561	-2.232	No	No		na	na	na
	PF3D7_0200600	45286	46558	rifin	Candidate genes related to virulence	Yes	0.408	-2.486	No	No		na	na	na
	PF3D7_0200700	48923	50147	rifin	Candidate genes related to virulence	No	0.243	-2.818	No	No		na	na	na
	PF3D7_0200800	51842	53055	erythrocyte membrane protein 1 (PfEMP1)	Candidate genes related to virulence	No	0.687	-2.03	No	No		na	na	na
	PF3D7_0200900	54254	55255	stevor	effect of drug on gene transcription	Yes	0.357	-2.467	No	No		na	na	na
	PF3D7_0201000	57344	58421	rifin	Candidate genes related to virulence	Yes	0.438	-2.425	No	No		na	na	na
	PF3D7_0201100	60107	60319	Plasmodium exported protein	Candidate genes related to virulence	No	0.128	0	No	No		na	na	na
	PF3D7_0201200	63157	64376	rifin	Candidate genes related to virulence	Yes	1	0.778	No	No		na	na	na
	PF3D7_0201300	66529	67545	stevor	Candidate genes related to virulence	Yes	0.853	-2.121	No	No		na	na	na
	PF3D7_0201400	69088	69771	Plasmodium exported protein (hyp10)	Candidate genes related to virulence	No	0.673	-2.309	No	No		na	na	na
	PF3D7_0201500	73441	74396	Plasmodium exported protein (hyp9)	Candidate genes related to virulence	No	0.196	-2.845	Yes	Yes		na	na	na
	PF3D7_0201600	77251	78808	PHISTb domain-containing RESA-like protein 1	Properties of proteins exported to erythrocyte	Yes	1	-2.037	Yes	Yes		na	na	na
	PF3D7_0201700	81291	84165	DnaJ protein	effect of drug on gene transcription	No	0.214	-2.696	Yes	Yes		na	na	na
	PF3D7_0201800	86832	88791	knob associated heat shock protein 40	effect of drug on gene transcription	Yes	1	-2.465	Yes	Yes	2.6	na	na	na
	PF3D7_0201900	91318	98838	erythrocyte membrane protein 3	effect of drug on gene transcription	Yes	1	-0.927	No	Yes		na	na	na
	PF3D7_0202000	103385	105796	knob-associated histidine-rich protein	Model of PfEMP1 export	Yes	1	-1.359	Yes	Yes		na	na	na
	PF3D7_0202100	109564	110580	liver stage associated protein 2	Exported proteins containing a PHIST domain	Yes	0.383	-2.163	Yes	Yes		22.0982	41.8203	15.4822
	PF3D7_0202200	112547	113682	EMP1-trafficking protein	Translocon of exported proteins (PTEX)	No	0.65	-3.049	Yes	Yes		na	38.6317	15.9898
	PF3D7_0202300	117225	118235	Plasmodium exported protein (hyp11)	NA	No	0.121	-2.952	Yes	No		na	na	na
	PF3D7_0202400	120524	124102	translation-enhancing factor	Chaperone-mediated modulation of nucleosome-histone interactions	Yes	1	-2.252	Yes	Yes	2.6	21.9395	42.0238	16.4735
	PF3D7_0202500	127994	128314	early transcribed membrane protein 2	Proteins of the parasitophorous vacuolar membrane	No	1	0	Yes	Yes		21.9254	42.1016	16.8526
	PF3D7_0202600	129342	133563	nucleic acid binding protein	NA	Yes	NA	NA	Yes	Yes		21.363	na	na
	PF3D7_0202700	135523	137139	octaprenyl pyrophosphate synthase	Terpenoid metabolism	No	0.144	-3.162	Yes	No		na	na	na
	PF3D7_0202800	137557	138389	conserved Plasmodium protein	NA	No	0.725	-2.454	Yes	No		21.8762	42.374	18.1793
	PF3D7_0202900	138927	141192	palmitoyltransferase DHHC12	N-myristoylation, S-palmitoylation and prenylation of proteins	No	0.995	-2.624	Yes	No		21.8793	42.3568	18.0959
	PF3D7_0203000	141625	147564	repetitive organellar protein	The ATG autophagic pathway	Yes	1	-1.887	Yes	Yes		21.8693	40.6707	18.3658
	PF3D7_0203100	149524	156981	protein kinase	Protein phosphorylation	Yes	1	-1.603	Yes	Yes		21.8198	42.5533	19.5143
	PF3D7_0203200	158137	159660	conserved Plasmodium protein	NA	No	0.971	-2.198	Yes	No		22.2686	42.4493	21.0739
	PF3D7_0203300	160514	161242	ERCC1 nucleotide excision repair protein	Genes involved in DNA repair	No	0.156	-3.229	Yes	No		na	na	na
	PF3D7_0203400	162065	162900	conserved Plasmodium protein	NA	No	0.998	-2.427	Yes	Yes		22.9518	42.3842	21.9215
	PF3D7_0203500	164269	164340	tRNA Glutamine	NA	No	NA	NA	Yes	No		na	na	na
	PF3D7_0203600	166144	168051	conserved Plasmodium protein	NA	Yes	0.81	-1.784	Yes	Yes		21.6021	42.3692	22.1171
	PF3D7_0203700	168682	170136	protein MAK16	P. falciparum genes harboring G-quadruplexes	No	0.391	-2.522	Yes	Yes		23.3963	42.2192	na
	PF3D7_0203800	171563	174912	conserved Plasmodium protein	Transcriptomic response of dihydroartemisinin (DHA) treated K1 strain trophozoites	No	1	-0.195	Yes	No		na	na	na
	PF3D7_0203900	176567	178300	5'-3' exonuclease	DNA mismatch repair system	No	0.315	-2.642	Yes	Yes		na	na	na
	PF3D7_0204000	178955	181526	condensin-2 complex subunit H2	Proteins involved in steps during passage through prophase	No	1	-2.227	Yes	No	2.9	21.3506	42.1501	24.968
	PF3D7_0204100	182228	189115	Sel1 repeat-containing protein	Proteins released from infected cells during rupture	Yes	0.146	-2.863	Yes	Yes		na	na	na
	PF3D7_0204200	192818	194199	conserved Plasmodium protein	NA	No	0.689	-2.589	Yes	Yes		na	na	na
	PF3D7_0204300	194826	196916	conserved Plasmodium protein	NA	No	1	-2.318	Yes	Yes		na	na	na
	PF3D7_0204400	197219	198043	dynein light chain	effect of drug on gene transcription	No	0.987	0	Yes	No		20.9863	41.8328	29.0976
	PF3D7_0204500	198353	199570	aspartate transaminase	Asparagine and Aspartate metabolism	No	0.736	0.461	Yes	Yes		20.5991	41.7952	32.751
	PF3D7_0204600	200482	204048	5'-3' exonuclease	DNA mismatch repair system	No	1	-1.594	Yes	No		22.7275	na	na
	PF3D7_0204700	205889	207403	hexose transporter	Glycolysis	No	0.294	-2.474	Yes	Yes		20.4655	41.731	30.8694
	PF3D7_0204800	209583	210833	3'-5' exonuclease	NA	Yes	0.997	-2.714	No	No		20.1829	41.7039	31.4676
	PF3D7_0204900	211348	212627	2-methoxy-6-polyprenyl-1	Ubiquinone metabolism	No	0.321	-2.529	Yes	Yes		na	na	na
	PF3D7_0205000	212982	214508	conserved Plasmodium protein	NA	Yes	1	-0.036	Yes	No		na	na	na
	PF3D7_0205100	214838	217348	conserved Plasmodium protein	NA	Yes	1	0.742	Yes	No		na	na	na
	PF3D7_0205200	217882	218907	MORN repeat protein	Plasmodium falciparum chromatin landscape	No	1	-1.971	Yes	No		na	na	na
	PF3D7_0205300	219690	222256	conserved Plasmodium protein	NA	No	0.999	-1.296	Yes	No		19.2687	41.6164	33.4033
chr13: 0 – 162844	PF3D7_1300100	21364	28787	erythrocyte membrane protein 1	Candidate genes related to virulence	Yes	1	-2.096	Yes	No		na	na	na
	PF3D7_1300200	30605	31881	rifin	Candidate genes related to virulence	Yes	0.443	-2.547	Yes	No		na	na	na
	PF3D7_1300300	33959	44742	erythrocyte membrane protein 1	Candidate genes related to virulence	Yes	1	-1.824	Yes	No		na	na	na
	PF3D7_1300400	47583	48769	rifin	Candidate genes related to virulence	Yes	0.831	-2.199	No	No		na	na	na
	PF3D7_1300500	50662	51857	rifin	Candidate genes related to virulence	Yes	0.547	-2.619	No	No		na	na	na
	PF3D7_1300600	54067	55259	rifin	Candidate genes related to virulence	Yes	1	-1.796	No	No		na	na	na
	PF3D7_1300700	57109	58422	rifin	Candidate genes related to virulence	Yes	0.758	-2.21	No	No		na	na	na
	PF3D7_1300800	60097	61172	erythrocyte membrane protein 1 (PfEMP1)	Candidate genes related to virulence	No	1	-1.559	No	No		na	na	na
	PF3D7_1300900	62515	63547	stevor	Candidate genes related to virulence	No	0.64	-2.228	No	No		na	na	na
	PF3D7_1301000	65548	66816	rifin	effect of drug on gene transcription	No	0.912	-2.153	No	No		na	na	na
	PF3D7_1301100	68484	69411	Plasmodium exported protein (PHISTa)	effect of drug on gene transcription	No	0.183	-2.598	No	No		na	na	na
	PF3D7_1301200	73099	74413	GBPH2 protein	effect of drug on gene transcription	Yes	0.169	-2.687	No	No		na	126.416	101.48
	PF3D7_1301300	78614	79470	Plasmodium exported protein (PHISTa-like)	effect of drug on gene transcription	No	0.12	-2.973	Yes	No		na	na	na
	PF3D7_1301400	82718	84018	Plasmodium exported protein (hyp12)	effect of drug on gene transcription	No	1	-2.232	Yes	No		na	na	na
	PF3D7_1301500	85563	86624	Plasmodium exported protein (PHISTa)	effect of drug on gene transcription	Yes	1	-1.323	Yes	No		77.2813	123.914	101.859
	PF3D7_1301600	89319	93352	erythrocyte binding antigen-140	Candidate genes related to involved in invasion	Yes	1	-1.952	Yes	Yes		79.9436	122.377	102.092
	PF3D7_1301700	99548	100521	CX3CL1-binding protein 2	Candidate genes related to cytoadhesion	No	0.957	-2.1	Yes	Yes		na	na	na
	PF3D7_1301800	102842	109471	surface-associated interspersed protein 13.1 (SURFIN 13.1)	ubcellular localization of proteins involved in invasion	Yes	1	-1.665	Yes	No		75.8399	120.057	102.443
	PF3D7_1301900	109695	110268	Plasmodium exported protein	Candidate genes related to virulence	No	0.134	0	Yes	No		74.9782	118.724	102.645
	PF3D7_1302000	112792	113815	EMP1-trafficking protein	Established and putative Maurer's clefts proteins	Yes	0.131	-3.067	Yes	Yes		na	117.55	na
	PF3D7_1302100	121636	122289	gamete antigen 27/25	Proteins with ATPase activity	No	0.519	-2.386	Yes	Yes	2.8	73.4214	115.203	102.625
	PF3D7_1302200	123726	124415	protein UIS3	Established and putative Maurer's clefts proteins	No	1	-1.583	Yes	No		na	na	na
	PF3D7_1302300	126611	127141	Plasmodium exported protein	Candidate genes related to virulence	No	0.136	-3.007	Yes	No		72.5732	113.278	102.401
	PF3D7_1302400	129717	131086	conserved protein	NA	Yes	0.344	-2.742	Yes	No		72.6478	113.448	102.421
	PF3D7_1302500	131849	140594	conserved Plasmodium protein	NA	Yes	1	-0.829	Yes	Yes		71.8389	111.612	102.207
	PF3D7_1302600	142860	144095	deoxyhypusine hydroxylase	P. falciparum genes harboring G-quadruplexes	Yes	0.133	-3.131	Yes	No		71.0554	109.835	101.999
	PF3D7_1302700	145174	150198	ATP-dependent RNA helicase DHR1	RNA binding proteins	Yes	0.155	-2.867	Yes	Yes		70.5757	108.746	101.872
	PF3D7_1302800	150783	151635	40S ribosomal protein S7	Proteins with ATPase activity	Yes	0.134	-2.999	Yes	Yes		na	na	na
	PF3D7_1302900	154992	157394	conserved protein	NA	Yes	0.122	-3.05	Yes	No		69.392	106.061	101.559
	PF3D7_1303000	158144	158778	ATP synthase-associated protein	NA	No	0.677	-2.209	Yes	Yes		70.743	105.587	101.504
	PF3D7_1303100	159024	159915	methyltransferase	Methionine and Polyamine metabolism	No	0.135	-3.004	Yes	No		69.0295	105.236	101.454
	PF3D7_1303200	160488	161660	SNARE protein	Classical COPI-mediated vesicular transport	No	NA	NA	Yes	Yes		68.4583	103.748	100.756
	PF3D7_1303300	162917	163879	conserved Plasmodium protein	NA	No	1	-2.426	Yes	Yes		na	na	na
chr14.1: 629528-812881	PF3D7_1415700	634815	636533	serine palmitoyltransferase	P. falciparum genes harboring G-quadruplexes	No	0.129	-2.976	Yes	No		na	na	na
	PF3D7_1415800	640374	641519	ribosomal RNA small subunit methyltransferase A1	mRNA-binding proteins in trophozoite and schizonts	Yes	0.156	-3.214	Yes	No		15.6499	45.5952	19.1409
	PF3D7_1415900	642071	642735	zinc finger protein	NA	No	0.138	0	Yes	Yes		16.0338	46.5725	20.0449
	PF3D7_1416000	643914	644989	conserved Plasmodium protein	NA	No	0.294	-2.58	No	No		16.095	46.7281	20.1889
	PF3D7_1416100	645641	648454	protein SEY1	Regulation of spindle microtubule dynamics	Yes	0.143	-3.264	Yes	Yes		16.5255	47.8241	21.2027
	PF3D7_1416200	650503	657345	metacaspase-3	Possible paths for apoptosis	Yes	0.135	-2.929	Yes	Yes		17.2837	49.7544	22.9882
	PF3D7_1416300	659539	660903	N-acyl-phosphatidylethanolamine-hydrolyzing phospholipase D	Phosphatidylethanolamine and phosphatidylserine metabolism	Yes	0.12	-3.205	Yes	No		18.1244	51.8947	24.968
	PF3D7_1416400	661098	665098	conserved protein	NA	No	0.168	-2.65	Yes	No		na	na	na
	PF3D7_1416500	667412	668824	NADP-specific glutamate dehydrogenase	Glutamate metabolism	No	1	-0.704	Yes	Yes		na	na	na
	PF3D7_1416600	669692	678772	conserved Plasmodium protein	Proteins of detergent-resistant membranes	Yes	1	-1.037	Yes	Yes		na	56.9777	29.3659
	PF3D7_1416700	681055	682023	conserved protein	NA	No	0.363	-2.657	Yes	No		na	na	na
	PF3D7_1416800	682778	684802	lysine--tRNA ligase	P. falciparum genes harboring G-quadruplexes	Yes	0.12	-2.912	Yes	No		21.1055	59.484	31.9882
	PF3D7_1416900	685437	686368	prefoldin subunit 2	Genes coding for chaperones and their regulators	No	0.554	0	Yes	Yes		21.6771	60.9389	29.752
	PF3D7_1417000	688592	689740	inner membrane complex protein 1l	Components of the linear motor responsible for merozoite motility in invasion	Yes	1	-1.778	Yes	No		21.8429	61.3612	33.7247
	PF3D7_1417100	690451	691272	conserved Plasmodium protein	NA	No	0.529	0.291	Yes	No		na	na	na
	PF3D7_1417200	694585	708177	NOT family protein	RNA Degradation Factors	Yes	1	-1.061	Yes	Yes		22.203	63.6402	34.3813
	PF3D7_1417300	709670	713309	cysteine protease ATG4	The Atg8 and Atg12 ubiquitin-like conjugation systems	Yes	0.999	-2.802	Yes	Yes		22.5305	66.4862	35.0591
	PF3D7_1417400	714708	725998	rap guanine nucleotide exchange factor	Centrosome proteins	Yes	1	-1.628	Yes	Yes		23.2104	69.3806	35.7484
	PF3D7_1417500	726979	728379	H/ACA ribonucleoprotein complex subunit 4	RNA binding proteins	No	0.278	-2.691	Yes	Yes		na	na	na
	PF3D7_1417600	730694	744682	conserved Plasmodium protein	NA	Yes	1	-2.743	Yes	Yes		na	72.9088	34.4879
	PF3D7_1417700	750330	751684	conserved protein	NA	No	1	1.79	Yes	Yes		na	na	na
	PF3D7_1417800	753389	756440	DNA replication licensing factor MCM2	Pre-replicative complex formation and transition to replication	Yes	0.147	-2.829	Yes	Yes		20.7206	73.194	32.8635
	PF3D7_1417900	757195	758555	ATP synthase-associated protein	NA	No	0.213	-2.402	Yes	No		na	na	na
	PF3D7_1418000	759360	761422	ubiquitin fusion degradation protein 1	A Model for Hrd1-Mediated Retrotranslocation in ERAD	No	0.195	-2.557	Yes	Yes		na	na	na
	PF3D7_1418100	762614	773407	liver specific protein 1	effect of drug on gene transcription	Yes	1	-0.62	Yes	No		17.776	72.5577	28.7826
	PF3D7_1418200	775460	776311	conserved Plasmodium protein	NA	No	0.185	-3.104	Yes	Yes		na	na	na
	PF3D7_1418300	776672	777082	calmodulin	Calcium - calmodulin activation of protein kinases	No	0.176	-3.039	Yes	No		na	na	na
	PF3D7_1418400	778092	778163	tRNA Proline	NA	No	NA	NA	Yes	No		na	na	na
	PF3D7_1418500	779377	779495	5S ribosomal RNA	effect of drug on gene transcription	No	NA	NA	Yes	No		na	na	na
	PF3D7_1418600	780006	780124	5S ribosomal RNA	NA	No	NA	NA	Yes	No		na	na	na
	PF3D7_1418700	780916	781034	5S ribosomal RNA	NA	No	NA	NA	Yes	No		na	na	na
	PF3D7_1418800	782061	782363	signal recognition particle RNA	effect of drug on gene transcription	No	NA	NA	Yes	No		na	na	na
	PF3D7_1418900	783078	785819	ATP-dependent RNA helicase DBP4	RNA binding proteins	Yes	1	-0.83	Yes	Yes		na	na	na
	PF3D7_1419000	786958	790458	conserved Plasmodium protein	Important interacting proteins	Yes	0.133	-2.799	Yes	Yes		14.6053	71.5053	24.1348
	PF3D7_1419100	793752	796877	ATP-dependent rRNA helicase SPB4	RNA binding proteins	Yes	1	-2.543	Yes	No		13.7617	70.044	22.8163
	PF3D7_1419200	797709	800135	thioredoxin-like protein	effect of drug on gene transcription	No	0.311	-3.438	Yes	Yes		na	na	na
	PF3D7_1419300	802717	803481	glutathione S-transferase	Compartmentation of redox metabolism	No	0.119	-3.204	Yes	Yes		na	na	na
	PF3D7_1419400	804425	811369	conserved Plasmodium membrane protein	NA	Yes	1	-2.322	Yes	Yes		12.0375	66.3669	20.2715
chr7:340864 - 476223	PF3D7_0707400	343912	345903	AAA family ATPase	ATP-dependent chromatin remodeling complexes	No	0.13	-3.204	Yes	Yes		na	na	na
	PF3D7_0707500	348277	353082	conserved Plasmodium protein	NA	Yes	0.143	-3.22	Yes	Yes		58.3585	na	64.0227
	PF3D7_0707600	353986	354720	mediator of RNA polymerase II transcription subunit 10	Transcriptional mediator complex	No	0.876	-2.852	Yes	Yes		na	na	na
	PF3D7_0707700	357700	360585	E3 ubiquitin-protein ligase	General roles of deubiquitinases	Yes	0.998	-2.479	Yes	Yes		60.0792	na	66.0641
	PF3D7_0707800	362005	365779	RAP protein	RNA binding proteins	No	0.128	-2.912	Yes	No		61.1296	52.5497	67.3102
	PF3D7_0707900	366929	367708	ribosomal protein S8e	Genes coding for components involved in ribosome assembly	No	0.123	-3.278	Yes	No		na	na	na
	PF3D7_0708000	368707	371672	cytoskeleton associated protein	Regulation of spindle microtubule dynamics	No	0.132	-2.842	Yes	Yes		61.2589	53.9229	67.1719
	PF3D7_0708100	372897	373106	DNA-directed RNA polymerases I	Transcriptional mediator complex	No	0.126	0	Yes	Yes		na	na	na
	PF3D7_0708200	374243	377393	conserved Plasmodium protein	NA	Yes	1	-0.954	Yes	No		na	na	na
	PF3D7_0708300	378031	379305	EKC/KEOPS complex subunit BUD32	KEOPS complex	No	0.91	-3.11	Yes	Yes		61.0125	na	66.546
	PF3D7_0708400	381592	384614	heat shock protein 90	Proteins with ATPase activity	No	0.236	-2.653	Yes	Yes		60.8762	na	66.1997
	PF3D7_0707420	383172	383519	nucleolar RNA snoR36	NA	No	NA	NA	Yes	No		na	na	na
	PF3D7_0708500	385583	388321	heat shock protein 86 family protein	Putative SUMO substrates	Yes	0.986	-2.169	Yes	Yes		na	na	na
	PF3D7_0708600	389473	390365	inner membrane complex protein 1d	Components of the linear motor responsible for merozoite motility in invasion	No	0.508	-1.222	Yes	No		na	na	na
	PF3D7_0708700	391502	392188	Cg8 protein	P. falciparum genes harboring G-quadruplexes	Yes	0.994	-2.415	Yes	No		60.6019	na	65.5029
	PF3D7_0708800	395711	398332	heat shock protein 110	Hsp70 machinery interacts with J-domains	No	0.14	-2.848	Yes	Yes		60.4848	55.0213	65.2054
	PF3D7_0708900	399290	400243	protein SCO1	Biogenesis of cytochrome oxidase	No	0.134	-2.979	Yes	Yes		60.3634	na	64.897
	PF3D7_0709000	403222	406317	chloroquine resistance transporter	Proteins of detergent-resistant membranes	Yes	0.127	-3.025	Yes	Yes		na	na	na
	PF3D7_0709050	406820	407448	small nucleolar RNA	NA	No	NA	NA	Yes	No		na	na	na
	PF3D7_0709100	408215	411961	Cg1 protein	Differentially expressed genes in different stages treated with cAMP	Yes	1	-1.804	Yes	Yes		na	na	na
	PF3D7_0709200	412343	413161	glutaredoxin-like protein	Compartmentation of redox metabolism	Yes	0.973	-2.836	Yes	Yes		59.2115	na	63.3888
	PF3D7_0709300	413560	421749	Cg2 protein	Transcriptional mediator complex	Yes	0.141	-2.91	Yes	Yes		na	na	na
	PF3D7_0709400	423236	427234	Cg7 protein	The ATG autophagic pathway	Yes	0.741	-3.019	Yes	Yes		na	na	na
	PF3D7_0709500	428723	429346	conserved Plasmodium protein	NA	No	0.126	-2.926	Yes	No		na	na	na
	PF3D7_0709600	429857	433758	ribonucleases P/MRP protein subunit POP1	Genes coding for components involved in ribosome assembly	Yes	0.123	-3.036	Yes	Yes		56.7653	na	60.3341
	PF3D7_0709700	435089	436195	prodrug activation and resistance esterase	Lipolytic enzymes	Yes	0.913	-2.961	Yes	Yes		56.5623	na	60.0806
	PF3D7_0709800	437900	438094	conserved protein	NA	No	0.331	-2.348	Yes	No		na	na	na
	PF3D7_0709900	438557	445881	conserved protein	NA	Yes	1	-1.214	Yes	Yes		55.4386	na	58.6911
	PF3D7_0710000	447515	458496	conserved Plasmodium protein	NA	Yes	0.119	-3.068	Yes	Yes		na	na	na
	PF3D7_0710100	460057	461436	conserved protein	NA	Yes	0.12	-3.097	Yes	Yes		53.5599	na	56.4885
	PF3D7_0710200	463105	471837	conserved Plasmodium protein	Biotin metabolism	Yes	0.153	-2.841	Yes	Yes		na	na	na
	PF3D7_0710300	472501	473541	conserved protein	NA	Yes	0.146	-3.538	Yes	No		52.0254	na	54.6931
	PF3D7_0710400	474623	475720	DNA repair protein RAD14	Genes involved in DNA repair	Yes	0.155	-2.88	Yes	No		52.0327	na	54.7015
chr12:1141368 - 1282609	PF3D7_1228100	1141583	1143194	leucine-rich repeat protein	NA	No	1	0.023	Yes	Yes		na	na	na
	PF3D7_1228200	1143660	1146116	conserved Plasmodium protein	NA	Yes	0.219	-2.758	Yes	No		na	na	na
	PF3D7_1228300	1148111	1151461	NIMA related kinase 1	Protein kinase coding genes	Yes	0.806	-2.349	Yes	Yes		na	na	na
	PF3D7_1228400	1153352	1157557	conserved Plasmodium protein	NA	Yes	0.218	-2.632	Yes	Yes		na	na	na
	PF3D7_1228500	1158554	1160062	RNA pseudouridylate synthase	tRNA modifications	No	0.134	-3.241	Yes	No		61.0302	43.273	70.1754
	PF3D7_1228600	1160729	1162960	merozoite surface protein 9	Merozoite protein complexes	Yes	0.39	-3.212	Yes	Yes		61.9055	na	71.3705
	PF3D7_1228700	1165508	1169148	conserved Plasmodium protein	NA	No	1	-2.702	Yes	No		na	na	na
	PF3D7_1228800	1169557	1179186	WD repeat-containing protein	P. falciparum genes harboring G-quadruplexes	Yes	1	-2.425	Yes	No		na	na	na
	PF3D7_1228900	1180670	1185483	conserved Plasmodium protein	NA	Yes	0.135	-3.065	Yes	No		na	na	na
	PF3D7_1229000	1186415	1191919	conserved Plasmodium membrane protein	NA	No	0.124	-3.063	Yes	No		na	na	na
	PF3D7_1229100	1192888	1199214	multidrug resistance-associated protein 2	Glutathione metabolism	Yes	1	-1.328	Yes	Yes		na	na	na
	PF3D7_1229200	1203582	1204752	unspecified product	NA	No	NA	NA	Yes	No		na	na	na
	PF3D7_1229300	1204991	1207963	conserved Plasmodium protein	Differentially expressed genes in different stages treated with cAMP	Yes	1	-1.818	Yes	Yes		na	na	na
	PF3D7_1229400	1208912	1209542	macrophage migration inhibitory factor	Proteins with ATPase activity	Yes	0.996	0	Yes	Yes		65.1644	na	73.5717
	PF3D7_1229500	1211788	1213563	T-complex protein 1 subunit gamma	Centrosome proteins	No	0.151	-2.822	Yes	Yes		65.0916	na	73.2661
	PF3D7_1229600	1214043	1217715	conserved Plasmodium protein	NA	Yes	0.462	-2.449	Yes	No		64.5418	na	72.8499
	PF3D7_1229700	1218181	1218766	conserved protein	Transcriptomic response of dihydroartemisinin (DHA) treated K1 strain trophozoites	No	0.776	-3.051	Yes	No		64.9306	53.1849	72.5906
	PF3D7_1229800	1219136	1226465	myosin J	Molecular motor prototypes	Yes	0.998	-2.59	Yes	No		64.8265	53.5568	72.1533
	PF3D7_1229900	1228063	1233005	conserved Plasmodium protein	Inositol phosphate metabolism	No	NA	NA	Yes	No		64.0895	na	71.3869
	PF3D7_1230000	1233696	1241287	TBC domain-containing protein	tbc domain-containing protein	Yes	1	-0.033	Yes	Yes		64.4432	54.925	70.5446
	PF3D7_1230100	1242025	1243599	thioredoxin-like associated protein 1	Redox Metabolism	No	0.728	-2.293	Yes	No		na	na	na
	PF3D7_1230200	1245535	1249170	vacuolar transporter chaperone	Catabolism of polyphosphates	Yes	1	-2.512	Yes	Yes		na	na	na
	PF3D7_1230300	1249768	1250657	subpellicular microtubule protein 2	NA	No	1	-1.467	Yes	No		61.6129	na	65.394
	PF3D7_1230400	1251914	1253067	ATP-dependent protease subunit ClpQ	Peptidases and proteases	No	0.431	-2.873	Yes	Yes		na	na	na
	PF3D7_1230500	1253973	1255481	WD repeat-containing protein	Pre-ribosomal particles along the 60S assembly pathway	No	0.12	-3.108	Yes	Yes		na	na	na
	PF3D7_1230600	1256690	1258104	sun-family protein	Genes coding for components involved in ribosome assembly	No	0.142	-2.805	Yes	No		na	na	na
	PF3D7_1230700	1259620	1262088	protein transport protein SEC13	Classical COPII-mediated vesicular transport	Yes	0.989	-1.951	Yes	Yes		59.6604	na	62.1063
	PF3D7_1230800	1263661	1265593	pre-mRNA-splicing regulator	Splicing of pre-mRNA	Yes	0.219	-2.677	Yes	Yes		na	na	na
	PF3D7_1230900	1267368	1270181	serine/threonine protein kinase RIO1	Protein phosphorylation	Yes	0.248	-2.75	Yes	No		57.8462	na	59.0514
	PF3D7_1231000	1271140	1274855	conserved Plasmodium protein	NA	Yes	1	-0.034	Yes	No		56.1215	50.9976	56.1472
	PF3D7_1231100	1276257	1277734	ras-related protein Rab-2	Rab GTPase regulation of membrane identity	No	0.165	-3.157	Yes	No		na	na	na
	PF3D7_1231200	1278460	1279611	conserved Plasmodium protein	NA	No	1	-1.256	Yes	No		53.7646	48.1461	52.1786
chr14.2:2,356,428 - 2,485,473	PF3D7_1457400	2350985	2360152	conserved Plasmodium protein	NA	Yes	0.141	-2.874	Yes	Yes		15.9039	15.5334	31.6281
	PF3D7_1457500	2360874	2362133	vacuolar protein sorting-associated protein 4	Large Tethering Complexes that Act in the Secretory and Endocytic Pathways	No	0.12	-3.019	Yes	Yes		na	na	na
	PF3D7_1457600	2363578	2365370	conserved Plasmodium protein	NA	Yes	0.217	-2.778	Yes	No		16.2765	na	32.2474
	PF3D7_1457700	2367287	2371723	large ribosomal subunit nuclear export factor	Quality control in mRNA biogenesis	Yes	0.124	-3.109	Yes	Yes		16.5474	15.6033	32.6977
	PF3D7_1457800	2372233	2373744	conserved Plasmodium protein	NA	Yes	1	-1.717	Yes	No		16.6599	15.6156	32.8847
	PF3D7_1457900	2375579	2385946	conserved Plasmodium protein	NA	Yes	0.955	-2.91	Yes	Yes		17.1603	15.6699	33.7166
	PF3D7_1458000	2387786	2389495	cysteine proteinase falcipain 1	Peptidases and proteases	No	0.138	-3.008	Yes	Yes		na	na	na
	PF3D7_1458100	2390726	2390902	protein PET117	Biogenesis of cytochrome oxidase	No	0.996	0	Yes	Yes		na	na	na
	PF3D7_1458200	2391118	2391601	conserved Plasmodium protein	NA	No	0.205	0	Yes	No		na	na	na
	PF3D7_1458300	2391783	2396831	conserved Plasmodium protein	NA	Yes	1	-0.324	Yes	Yes		17.7707	15.7363	34.7312
	PF3D7_1458400	2397919	2398869	aminodeoxychorismate lyase	Shikimate biosynthesis	No	0.992	-2.98	Yes	Yes		na	na	na
	PF3D7_1458500	2400515	2405411	spindle assembly abnormal protein 4	Centriole proteins	Yes	1	-2.613	Yes	Yes		na	na	na
	PF3D7_1458600	2406668	2410159	zinc finger protein	Transcription associated proteins implicated in the transcriptional machinery	Yes	0.132	-2.952	Yes	Yes		17.9178	15.5338	34.7849
	PF3D7_1458700	2410954	2412015	exonuclease V	Nuclear genes with mitochondrial signal sequences	No	0.173	-3.097	Yes	Yes		17.8737	na	34.5807
	PF3D7_1458800	2414870	2417467	DNA-directed RNA polymerase III subunit RPC5	The structures of RNA polymerases	Yes	0.119	-3.131	Yes	Yes		na	na	na
	PF3D7_1458900	2418422	2419298	golgi apparatus membrane protein TVP23	ER-to Golgi, translocation and quality control	No	1	-2.198	Yes	No		na	na	na
	PF3D7_1459000	2420764	2422989	ATP-dependent RNA helicase DBP5	Helicases	No	0.13	-2.887	Yes	Yes		na	na	na
	PF3D7_1459100	2423907	2426300	GTP-binding protein	Genes coding for components involved in ribosome assembly	No	0.123	-3.112	Yes	No		17.7752	na	34.1245
	PF3D7_1459200	2427224	2430091	WD repeat-containing protein	P. falciparum genes harboring G-quadruplexes	Yes	1	0.114	Yes	Yes		17.7376	15.1614	33.9503
	PF3D7_1459300	2432177	2432746	OPA3-like protein	effect of drug on gene transcription	No	0.936	-2.228	Yes	No		na	na	na
	PF3D7_1459400	2433361	2434383	conserved protein	Parasite proteins co-exported with Hsp70x	No	0.131	-3.143	Yes	Yes		17.8303	na	33.2593
	PF3D7_1459500	2436695	2439616	conserved Plasmodium protein	NA	Yes	1	-1.858	Yes	No		17.6527	14.9859	33.557
	PF3D7_1459600	2441345	2443896	conserved Plasmodium protein	NA	Yes	0.121	-3.002	Yes	Yes		na	na	na
	PF3D7_1459700	2444473	2446179	pyridoxal 5'-phosphate synthase	Predicted protein-protein interactions of plausible stress helicases	No	0.393	-3.104	Yes	Yes		17.584	14.8439	33.2388
	PF3D7_1459800	2446983	2448298	bax inhibitor 1	Possible paths for apoptosis	No	0.256	-2.62	Yes	No		17.5578	na	33.0348
	PF3D7_1459900	2450207	2450788	rhoptry protein	Functional annotation of merozoite invasion-related proteins	No	0.183	-2.982	Yes	No		17.5764	na	32.7494
	PF3D7_1460000	2452470	2453357	biotin--protein ligase 2	Fatty acid synthesis in the apicoplast	No	0.229	-2.657	Yes	No		17.5668	14.6708	32.8235
	PF3D7_1460100	2454902	2455879	FYVE and coiled-coil domain-containing protein	Phosphoinositides and membrane traffic	Yes	0.121	-3.047	Yes	Yes		17.59	14.6167	32.6447
	PF3D7_1460200	2456879	2457802	conserved protein	NA	No	0.128	-3.248	Yes	No		17.6301	14.5236	32.3373
	PF3D7_1460300	2459214	2459964	60S ribosomal protein L29	Ribosomal structure	No	0.399	-0.06	Yes	No		na	na	na
	PF3D7_1460400	2461321	2463104	ubiquitin carboxyl-terminal hydrolase isozyme L3	Peptidases and proteases	No	0.652	-2.016	Yes	No		17.6553	na	32.144
	PF3D7_1460500	2466091	2470989	conserved Plasmodium protein	Candidate genes related to virulence	Yes	1	-2.428	Yes	Yes		17.7053	na	31.76
	PF3D7_1460600	2473758	2474204	inner membrane complex sub-compartment protein 3	Components of the linear motor responsible for merozoite motility in invasion	No	0.567	-2.264	Yes	Yes		17.7652	14.2099	31.3006
	PF3D7_1460700	2475501	2476473	60S ribosomal protein L27	Proteins with ATPase activity	No	0.138	-3.337	Yes	Yes		na	na	na
	PF3D7_1460800	2477828	2479735	snRNA-activating protein complex subunit 3	Transcription and processing of snRNAs	Yes	0.134	-2.874	Yes	No		na	na	na
	PF3D7_1460900	2480440	2481916	apicoplast ribosomal protein S10	Drug-target associations predicted for P. falciparum	Yes	NA	NA	Yes	No		17.8385	na	30.7376
	PF3D7_1461000	2482775	2485086	conserved Plasmodium protein	Binding modes of methyllysine readers	No	0.123	-3.17	Yes	No		na	na	na
	PF3D7_1461100	2485864	2488620	conserved Plasmodium protein	NA	No	1	0.792	Yes	Yes		17.8813	13.9401	30.4092

## Sheet: S5 mutations in QTL
Supplementary Table 5. SNPs and indels inside of the QTL regions. For mutations not located inside gene regions, we labeled with n.+ chromosome location + nucleotide change, for example n.70353T>C; for mutations located inside of coding region, we used p.+ piptide location + amino acid change/c.+ coding location (ATG as 0) + nucleotide change, such as p.Leu196Leu/c.588A>C; for mutations located u…
CHROM	POS	3D7 reference	NF54	NHP4026	SNP/Indel	Gene ID	Mutation type	Mutations
Pf3D7_02_v3	2242	G	G	T	SNP		intergenic_region	n.2242G>T
Pf3D7_02_v3	2261	C	C	T	SNP		intergenic_region	n.2261C>T
Pf3D7_02_v3	2322	A	A	C	SNP		intergenic_region	n.2322A>C
Pf3D7_02_v3	2668	T	T	C	SNP		intergenic_region	n.2668T>C
Pf3D7_02_v3	2764	T	T	C	SNP		intergenic_region	n.2764T>C
Pf3D7_02_v3	2970	A	A	G	SNP		intergenic_region	n.2970A>G
Pf3D7_02_v3	2998	G	G	A	SNP		intergenic_region	n.2998G>A
Pf3D7_02_v3	3559	T	T	C	SNP		intergenic_region	n.3559T>C
Pf3D7_02_v3	4917	T	T	A	SNP		intergenic_region	n.4917T>A
Pf3D7_02_v3	5342	G	G	C	SNP		intergenic_region	n.5342G>C
Pf3D7_02_v3	5413	G	G	T	SNP		intergenic_region	n.5413G>T
Pf3D7_02_v3	6042	T	T	G	SNP		intergenic_region	n.6042T>G
Pf3D7_02_v3	6852	T	T	A	SNP		intergenic_region	n.6852T>A
Pf3D7_02_v3	6935	A	A	G	SNP		intergenic_region	n.6935A>G
Pf3D7_02_v3	7566	C	C	T	SNP		intergenic_region	n.7566C>T
Pf3D7_02_v3	8108	A	A	C	SNP		intergenic_region	n.8108A>C
Pf3D7_02_v3	8298	T	T	G	SNP		intergenic_region	n.8298T>G
Pf3D7_02_v3	8307	T	T	G	SNP		intergenic_region	n.8307T>G
Pf3D7_02_v3	8317	T	T	A	SNP		intergenic_region	n.8317T>A
Pf3D7_02_v3	8747	C	C	T	SNP		intergenic_region	n.8747C>T
Pf3D7_02_v3	9263	C	C	G	SNP		intergenic_region	n.9263C>G
Pf3D7_02_v3	13396	G	G	T	SNP		intergenic_region	n.13396G>T
Pf3D7_02_v3	14873	T	T	A	SNP		intergenic_region	n.14873T>A
Pf3D7_02_v3	14880	C	C	T	SNP		intergenic_region	n.14880C>T
Pf3D7_02_v3	15049	A	A	G	SNP		intergenic_region	n.15049A>G
Pf3D7_02_v3	15195	G	G	A	SNP		intergenic_region	n.15195G>A
Pf3D7_02_v3	15197	G	G	C	SNP		intergenic_region	n.15197G>C
Pf3D7_02_v3	15911	G	G	C	SNP		intergenic_region	n.15911G>C
Pf3D7_02_v3	22468	C	C	T	SNP		intergenic_region	n.22468C>T
Pf3D7_02_v3	23669	A	A	G	SNP		intergenic_region	n.23669A>G
Pf3D7_02_v3	23775	A	A	G	SNP		intergenic_region	n.23775A>G
Pf3D7_02_v3	23963	A	A	G	SNP		intergenic_region	n.23963A>G
Pf3D7_02_v3	23985	C	C	G	SNP		intergenic_region	n.23985C>G
Pf3D7_02_v3	24130	A	A	G	SNP		intergenic_region	n.24130A>G
Pf3D7_02_v3	24142	C	C	T	SNP		intergenic_region	n.24142C>T
Pf3D7_02_v3	24143	T	T	G	SNP		intergenic_region	n.24143T>G
Pf3D7_02_v3	24146	ATG	ATG	A	Indel		intergenic_region	n.24147_24148delTG
Pf3D7_02_v3	24803	T	T	A	SNP		intergenic_region	n.24803T>A
Pf3D7_02_v3	27338	G	G	C	SNP	PF3D7_0200100	missense_variant	p.Gly703Arg/c.2107G>C
Pf3D7_02_v3	27339	G	G	C	SNP	PF3D7_0200100	missense_variant	p.Gly703Ala/c.2108G>C
Pf3D7_02_v3	28978	A	A	T	SNP	PF3D7_0200100	synonymous_variant	p.Ser1249Ser/c.3747A>T
Pf3D7_02_v3	30469	A	A	G	SNP	PF3D7_0200100	missense_variant	p.Ile1479Met/c.4437A>G
Pf3D7_02_v3	30810	G	G	A	SNP	PF3D7_0200100	missense_variant	p.Gly1593Asp/c.4778G>A
Pf3D7_02_v3	36806	T	T	C	SNP	PF3D7_0200300	synonymous_variant	p.Leu148Leu/c.444A>G
Pf3D7_02_v3	36808	A	A	C	SNP	PF3D7_0200300	missense_variant	p.Leu148Val/c.442T>G
Pf3D7_02_v3	36812	A	A	G	SNP	PF3D7_0200300	synonymous_variant	p.Ile146Ile/c.438T>C
Pf3D7_02_v3	36830	T	T	G	SNP	PF3D7_0200300	synonymous_variant	p.Ser140Ser/c.420A>C
Pf3D7_02_v3	36832	A	A	G	SNP	PF3D7_0200300	missense_variant	p.Ser140Pro/c.418T>C
Pf3D7_02_v3	37223	A	A	ATT	Indel	PF3D7_0200300	frameshift_variant	p.Asn9fs/c.25_26dupAA
Pf3D7_02_v3	37349	A	A	C	SNP	PF3D7_0200200	upstream_gene_variant	c.-3090T>G
Pf3D7_02_v3	37372	G	G	GTC	Indel	PF3D7_0200200	upstream_gene_variant	c.-3114_-3113insGA
Pf3D7_02_v3	37393	A	A	T	SNP	PF3D7_0200200	upstream_gene_variant	c.-3134T>A
Pf3D7_02_v3	37397	T	T	C	SNP	PF3D7_0200200	upstream_gene_variant	c.-3138A>G
Pf3D7_02_v3	37407	T	T	A	SNP	PF3D7_0200200	upstream_gene_variant	c.-3148A>T
Pf3D7_02_v3	37417	C	C	T	SNP	PF3D7_0200200	upstream_gene_variant	c.-3158G>A
Pf3D7_02_v3	38395	G	G	A	SNP	PF3D7_0200400	missense_variant	p.Pro269Leu/c.806C>T
Pf3D7_02_v3	38783	T	T	G	SNP	PF3D7_0200400	missense_variant	p.Lys140Gln/c.418A>C
Pf3D7_02_v3	39070	A	A	C	SNP	PF3D7_0200400	missense_variant	p.Leu44Arg/c.131T>G
Pf3D7_02_v3	39074	A	A	G	SNP	PF3D7_0200400	stop_lost	p.Ter43Glnext*?/c.127T>C
Pf3D7_02_v3	39076	T	T	A	SNP	PF3D7_0200400	missense_variant	p.Glu42Val/c.125A>T
Pf3D7_02_v3	41619	T	T	C	SNP	PF3D7_0200500	synonymous_variant	p.Leu336Leu/c.1008A>G
Pf3D7_02_v3	41967	T	T	G	SNP	PF3D7_0200500	synonymous_variant	p.Leu220Leu/c.660A>C
Pf3D7_02_v3	41976	T	T	C	SNP	PF3D7_0200500	synonymous_variant	p.Lys217Lys/c.651A>G
Pf3D7_02_v3	41991	G	G	A	SNP	PF3D7_0200500	synonymous_variant	p.Phe212Phe/c.636C>T
Pf3D7_02_v3	42082	G	G	A	SNP	PF3D7_0200500	missense_variant	p.Pro182Leu/c.545C>T
Pf3D7_02_v3	42096	G	G	A	SNP	PF3D7_0200500	synonymous_variant	p.Asn177Asn/c.531C>T
Pf3D7_02_v3	42440	A	A	T	SNP	PF3D7_0200500	missense_variant	p.Trp63Arg/c.187T>A
Pf3D7_02_v3	42457	C	C	T	SNP	PF3D7_0200500	missense_variant	p.Gly57Glu/c.170G>A
Pf3D7_02_v3	45901	G	G	C	SNP	PF3D7_0200600	missense_variant	p.Pro171Arg/c.512C>G
Pf3D7_02_v3	45940	G	G	C	SNP	PF3D7_0200600	missense_variant	p.Pro158Arg/c.473C>G
Pf3D7_02_v3	46198	C	C	T	SNP	PF3D7_0200600	missense_variant	p.Arg72His/c.215G>A
Pf3D7_02_v3	46634	G	G	T	SNP	PF3D7_0200500	upstream_gene_variant	c.-3776C>A
Pf3D7_02_v3	46655	C	C	T	SNP	PF3D7_0200500	upstream_gene_variant	c.-3797G>A
Pf3D7_02_v3	46664	T	T	A	SNP	PF3D7_0200500	upstream_gene_variant	c.-3806A>T
Pf3D7_02_v3	54549	T	T	C	SNP	PF3D7_0200900	missense_variant	p.His200Arg/c.599A>G
Pf3D7_02_v3	54567	C	C	A	SNP	PF3D7_0200900	missense_variant	p.Cys194Phe/c.581G>T
Pf3D7_02_v3	54589	G	G	T	SNP	PF3D7_0200900	missense_variant	p.Leu187Ile/c.559C>A
Pf3D7_02_v3	54600	T	T	C	SNP	PF3D7_0200900	missense_variant	p.Tyr183Cys/c.548A>G
Pf3D7_02_v3	54823	G	G	A	SNP	PF3D7_0200900	missense_variant	p.His109Tyr/c.325C>T
Pf3D7_02_v3	54837	T	T	G	SNP	PF3D7_0200900	missense_variant	p.Lys104Thr/c.311A>C
Pf3D7_02_v3	54854	C	C	G	SNP	PF3D7_0200900	missense_variant	p.Lys98Asn/c.294G>C
Pf3D7_02_v3	54859	A	A	G	SNP	PF3D7_0200900	missense_variant	p.Trp97Arg/c.289T>C
Pf3D7_02_v3	54874	A	A	T	SNP	PF3D7_0200900	missense_variant	p.Cys92Ser/c.274T>A
Pf3D7_02_v3	55732	A	A	G	SNP	PF3D7_0200800	upstream_gene_variant	c.-2677T>C
Pf3D7_02_v3	55743	T	T	A	SNP	PF3D7_0200800	upstream_gene_variant	c.-2688A>T
Pf3D7_02_v3	55812	G	G	A	SNP	PF3D7_0200800	upstream_gene_variant	c.-2757C>T
Pf3D7_02_v3	55859	C	C	CT	Indel	PF3D7_0200800	upstream_gene_variant	c.-2805_-2804insA
Pf3D7_02_v3	55883	A	A	C	SNP	PF3D7_0200800	upstream_gene_variant	c.-2828T>G
Pf3D7_02_v3	55995	T	T	A	SNP	PF3D7_0200800	upstream_gene_variant	c.-2940A>T
Pf3D7_02_v3	56033	T	T	A	SNP	PF3D7_0200800	upstream_gene_variant	c.-2978A>T
Pf3D7_02_v3	56151	T	T	A	SNP	PF3D7_0200800	upstream_gene_variant	c.-3096A>T
Pf3D7_02_v3	56163	T	T	C	SNP	PF3D7_0200800	upstream_gene_variant	c.-3108A>G
Pf3D7_02_v3	56674	T	T	G	SNP	PF3D7_0200800	upstream_gene_variant	c.-3619A>C
Pf3D7_02_v3	56803	T	T	C	SNP	PF3D7_0200800	upstream_gene_variant	c.-3748A>G
Pf3D7_02_v3	56807	T	T	A	SNP	PF3D7_0200800	upstream_gene_variant	c.-3752A>T
Pf3D7_02_v3	56814	T	T	A	SNP	PF3D7_0200800	upstream_gene_variant	c.-3759A>T
Pf3D7_02_v3	56816	A	A	T	SNP	PF3D7_0200800	upstream_gene_variant	c.-3761T>A
Pf3D7_02_v3	56822	C	C	T	SNP	PF3D7_0200800	upstream_gene_variant	c.-3767G>A
Pf3D7_02_v3	56847	T	T	C	SNP	PF3D7_0200800	upstream_gene_variant	c.-3792A>G
Pf3D7_02_v3	57331	A	A	T	SNP	PF3D7_0200800	upstream_gene_variant	c.-4276T>A
Pf3D7_02_v3	58194	T	T	G	SNP	PF3D7_0201000	missense_variant	p.Asn30His/c.88A>C
Pf3D7_02_v3	58207	G	G	A	SNP	PF3D7_0201000	synonymous_variant	p.Asn25Asn/c.75C>T
Pf3D7_02_v3	58225	T	T	G	SNP	PF3D7_0201000	missense_variant+splice_region_variant	p.Gln19His/c.57A>C
Pf3D7_02_v3	58237	A	A	T	SNP	PF3D7_0201000	intron_variant	c.55-10T>A
Pf3D7_02_v3	62017	C	C	G	SNP	PF3D7_0201000	upstream_gene_variant	c.-3596G>C
Pf3D7_02_v3	62021	G	G	A	SNP	PF3D7_0201000	upstream_gene_variant	c.-3600C>T
Pf3D7_02_v3	62025	G	G	A	SNP	PF3D7_0201000	upstream_gene_variant	c.-3604C>T
Pf3D7_02_v3	62037	T	T	TA	Indel	PF3D7_0201000	upstream_gene_variant	c.-3617_-3616insT
Pf3D7_02_v3	62038	T	T	TA	Indel	PF3D7_0201000	upstream_gene_variant	c.-3618_-3617insT
Pf3D7_02_v3	63375	C	C	T	SNP	PF3D7_0201200	missense_variant	p.His24Tyr/c.70C>T
Pf3D7_02_v3	63648	G	G	A	SNP	PF3D7_0201200	missense_variant	p.Glu115Lys/c.343G>A
Pf3D7_02_v3	67361	C	C	T	SNP	PF3D7_0201300	missense_variant	p.Ala245Val/c.734C>T
Pf3D7_02_v3	67364	A	A	C	SNP	PF3D7_0201300	missense_variant	p.Asn246Thr/c.737A>C
Pf3D7_02_v3	67920	T	T	A	SNP	PF3D7_0201400	upstream_gene_variant	c.-1168T>A
Pf3D7_02_v3	67948	A	A	C	SNP	PF3D7_0201400	upstream_gene_variant	c.-1140A>C
Pf3D7_02_v3	68191	A	A	C	SNP	PF3D7_0201400	upstream_gene_variant	c.-897A>C
Pf3D7_02_v3	68268	G	G	T	SNP	PF3D7_0201400	upstream_gene_variant	c.-820G>T
Pf3D7_02_v3	68496	A	A	G	SNP	PF3D7_0201400	upstream_gene_variant	c.-592A>G
Pf3D7_02_v3	68580	G	G	T	SNP	PF3D7_0201400	upstream_gene_variant	c.-508G>T
Pf3D7_02_v3	68615	T	T	A	SNP	PF3D7_0201400	upstream_gene_variant	c.-473T>A
Pf3D7_02_v3	70277	G	G	A	SNP		intergenic_region	n.70277G>A
Pf3D7_02_v3	70284	A	A	T	SNP		intergenic_region	n.70284A>T
Pf3D7_02_v3	70293	T	T	A	SNP		intergenic_region	n.70293T>A
Pf3D7_02_v3	70298	A	A	G	SNP		intergenic_region	n.70298A>G
Pf3D7_02_v3	70319	A	A	T	SNP		intergenic_region	n.70319A>T
Pf3D7_02_v3	70325	A	A	G	SNP		intergenic_region	n.70325A>G
Pf3D7_02_v3	70338	G	G	T	SNP		intergenic_region	n.70338G>T
Pf3D7_02_v3	70353	T	T	C	SNP		intergenic_region	n.70353T>C
Pf3D7_02_v3	70364	T	T	C	SNP		intergenic_region	n.70364T>C
Pf3D7_02_v3	70752	A	A	T	SNP		intergenic_region	n.70752A>T
Pf3D7_02_v3	70779	G	G	A	SNP		intergenic_region	n.70779G>A
Pf3D7_02_v3	70796	T	T	C	SNP		intergenic_region	n.70796T>C
Pf3D7_02_v3	71317	G	G	C	SNP		intergenic_region	n.71317G>C
Pf3D7_02_v3	71858	T	T	C	SNP		intergenic_region	n.71858T>C
Pf3D7_02_v3	72081	AATATAT	AATATAT	A	Indel		intergenic_region	n.72082_72087delATATAT
Pf3D7_02_v3	72438	G	G	A	SNP		intergenic_region	n.72438G>A
Pf3D7_02_v3	72491	T	T	A	SNP		intergenic_region	n.72491T>A
Pf3D7_02_v3	73329	C	C	CATAT	Indel		intergenic_region	n.73329_73330insATAT
Pf3D7_02_v3	73617	T	T	G	SNP	PF3D7_0201500	synonymous_variant	p.Leu196Leu/c.588A>C
Pf3D7_02_v3	75095	C	C	T	SNP	PF3D7_0201500	upstream_gene_variant	c.-699G>A
Pf3D7_02_v3	75098	AT	AT	A	Indel	PF3D7_0201500	upstream_gene_variant	c.-703delA
Pf3D7_02_v3	75753	A	A	AT	Indel	PF3D7_0201500	upstream_gene_variant	c.-1358_-1357insA
Pf3D7_02_v3	76438	T	T	C	SNP	PF3D7_0201500	upstream_gene_variant	c.-2042A>G
Pf3D7_02_v3	77515	A	A	ATCATAATCGTCATAATCG	Indel	PF3D7_0201600	conservative_inframe_insertion	p.Thr392_Met397dup/c.1175_1192dupCGATTATGACGATTATGA
Pf3D7_02_v3	77629	T	T	TTCATCA	Indel	PF3D7_0201600	conservative_inframe_insertion	p.Met358_Met359dup/c.1073_1078dupTGATGA
Pf3D7_02_v3	77880	T	T	A	SNP	PF3D7_0201600	stop_lost	p.Ter276Tyrext*?/c.828A>T
Pf3D7_02_v3	77889	C	C	T	SNP	PF3D7_0201600	synonymous_variant	p.Gly273Gly/c.819G>A
Pf3D7_02_v3	77901	T	T	C	SNP	PF3D7_0201600	stop_retained_variant	p.Ter269Ter/c.807A>G
Pf3D7_02_v3	77903	A	A	G	SNP	PF3D7_0201600	stop_lost	p.Ter269Glnext*?/c.805T>C
Pf3D7_02_v3	78037	A	A	G	SNP	PF3D7_0201600	missense_variant	p.Ile224Thr/c.671T>C
Pf3D7_02_v3	78193	A	A	G	SNP	PF3D7_0201600	missense_variant	p.Leu172Ser/c.515T>C
Pf3D7_02_v3	78209	G	G	A	SNP	PF3D7_0201600	stop_gained	p.Gln167*/c.499C>T
Pf3D7_02_v3	78243	T	T	G	SNP	PF3D7_0201600	stop_lost	p.Ter155Tyrext*?/c.465A>C
Pf3D7_02_v3	78249	C	C	G	SNP	PF3D7_0201600	missense_variant	p.Leu153Phe/c.459G>C
Pf3D7_02_v3	78527	AAT	AAT	A	Indel	PF3D7_0201600	intron_variant	c.205-26_205-25delAT
Pf3D7_02_v3	78566	T	T	TAAATA	Indel	PF3D7_0201600	intron_variant	c.204+38_204+39insTATTT
Pf3D7_02_v3	79356	T	T	A	SNP	PF3D7_0201500	upstream_gene_variant	c.-4960A>T
Pf3D7_02_v3	79996	A	A	T	SNP	PF3D7_0201600	upstream_gene_variant	c.-1188T>A
Pf3D7_02_v3	80769	T	T	C	SNP	PF3D7_0201600	upstream_gene_variant	c.-1961A>G
Pf3D7_02_v3	85328	AATATAT	AATATAT	A	Indel	PF3D7_0201700	upstream_gene_variant	c.-1169_-1164delATATAT
Pf3D7_02_v3	85949	A	A	G	SNP	PF3D7_0201700	upstream_gene_variant	c.-1784T>C
Pf3D7_02_v3	86502	A	A	AATATATATAT	Indel	PF3D7_0201700	upstream_gene_variant	c.-2338_-2337insATATATATAT
Pf3D7_02_v3	86870	C	C	T	SNP	PF3D7_0201800	missense_variant	p.Arg409Lys/c.1226G>A
Pf3D7_02_v3	94429	C	C	A	SNP	PF3D7_0201900	missense_variant	p.Arg1405Leu/c.4214G>T
Pf3D7_02_v3	94546	CGTATTTTGTTGTCCTTCACTAGGTGTATTCTTTAAACCA	CGTATTTTGTTGTCCTTCACTAGGTGTATTCTTTAAACCA	C	Indel	PF3D7_0201900	stop_lost+disruptive_inframe_deletion	p.Leu1353_Ile1365del/c.4058_4096delTGGTTTAAAGAATACACCTAGTGAAGGACAACAAAATAC
Pf3D7_02_v3	94624	A	A	T	SNP	PF3D7_0201900	missense_variant	p.Leu1340Gln/c.4019T>A
Pf3D7_02_v3	96616	A	A	ATGTGGTTTGTTAGTTATATCTTTACCTTTTGCTAATTCTGTTTGATCATATTCATCAACGGATTCG	Indel	PF3D7_0201900	stop_gained+conservative_inframe_insertion	p.His675_Met676insThrAsnProLeuMetAsnMetIleLysGlnAsnTerGlnLysValLysIleTerLeuThrAsnHis/c.2026_2027insCGAATCCGTTGATGAATATGATCAAACAGAATTAGCAAAAGGTAAAGATATAACTAACAAACCACA
Pf3D7_02_v3	96810	C	C	T	SNP	PF3D7_0201900	missense_variant	p.Met611Ile/c.1833G>A
Pf3D7_02_v3	96812	T	T	G	SNP	PF3D7_0201900	missense_variant	p.Met611Leu/c.1831A>C
Pf3D7_02_v3	96813	C	C	T	SNP	PF3D7_0201900	synonymous_variant	p.Glu610Glu/c.1830G>A
Pf3D7_02_v3	96815	C	C	G	SNP	PF3D7_0201900	missense_variant	p.Glu610Gln/c.1828G>C
Pf3D7_02_v3	96818	A	A	G	SNP	PF3D7_0201900	missense_variant	p.Tyr609His/c.1825T>C
Pf3D7_02_v3	96819	C	C	G	SNP	PF3D7_0201900	missense_variant	p.Lys608Asn/c.1824G>C
Pf3D7_02_v3	96825	T	T	G	SNP	PF3D7_0201900	synonymous_variant	p.Ile606Ile/c.1818A>C
Pf3D7_02_v3	98424	G	G	C	SNP	PF3D7_0201900	synonymous_variant	p.Val73Val/c.219C>G
Pf3D7_02_v3	98696	A	A	T	SNP	PF3D7_0201900	intron_variant	c.111+32T>A
Pf3D7_02_v3	98750	C	C	A	SNP	PF3D7_0201900	missense_variant	p.Trp30Leu/c.89G>T
Pf3D7_02_v3	98878	G	G	C	SNP	PF3D7_0201900	upstream_gene_variant	c.-40C>G
Pf3D7_02_v3	98974	A	A	T	SNP	PF3D7_0201900	upstream_gene_variant	c.-136T>A
Pf3D7_02_v3	99181	A	A	AATAT	Indel	PF3D7_0201900	upstream_gene_variant	c.-344_-343insATAT
Pf3D7_02_v3	99835	TTTTC	TTTTC	T	Indel	PF3D7_0201900	upstream_gene_variant	c.-1001_-998delGAAA
Pf3D7_02_v3	100298	G	G	GAT	Indel	PF3D7_0201900	upstream_gene_variant	c.-1461_-1460insAT
Pf3D7_02_v3	100300	C	C	T	SNP	PF3D7_0201900	upstream_gene_variant	c.-1462G>A
Pf3D7_02_v3	100723	G	G	C	SNP	PF3D7_0201900	upstream_gene_variant	c.-1885C>G
Pf3D7_02_v3	100972	G	G	GTA	Indel	PF3D7_0201900	upstream_gene_variant	c.-2135_-2134insTA
Pf3D7_02_v3	101547	A	A	T	SNP	PF3D7_0201900	upstream_gene_variant	c.-2709T>A
Pf3D7_02_v3	101551	A	A	C	SNP	PF3D7_0201900	upstream_gene_variant	c.-2713T>G
Pf3D7_02_v3	101555	A	A	C	SNP	PF3D7_0201900	upstream_gene_variant	c.-2717T>G
Pf3D7_02_v3	102050	ATATT	ATATT	A	Indel	PF3D7_0201900	upstream_gene_variant	c.-3216_-3213delAATA
Pf3D7_02_v3	103950	G	G	A	SNP	PF3D7_0202000	stop_gained	p.Gln467*/c.1399C>T
Pf3D7_02_v3	104481	T	T	C	SNP	PF3D7_0202000	missense_variant	p.Ile290Val/c.868A>G
Pf3D7_02_v3	104982	G	G	A	SNP	PF3D7_0202000	missense_variant	p.Pro123Ser/c.367C>T
Pf3D7_02_v3	105389	T	T	TTAAAA	Indel	PF3D7_0202000	intron_variant	c.112-153_112-152insTTTTA
Pf3D7_02_v3	105618	A	A	T	SNP	PF3D7_0202000	intron_variant	c.111+68T>A
Pf3D7_02_v3	106230	T	T	G	SNP	PF3D7_0202000	upstream_gene_variant	c.-434A>C
Pf3D7_02_v3	108530	A	A	AT	Indel	PF3D7_0202000	upstream_gene_variant	c.-2735_-2734insA
Pf3D7_02_v3	108835	G	G	T	SNP	PF3D7_0202000	upstream_gene_variant	c.-3039C>A
Pf3D7_02_v3	109073	G	G	C	SNP	PF3D7_0202000	upstream_gene_variant	c.-3277C>G
Pf3D7_02_v3	109248	C	C	G	SNP	PF3D7_0202000	upstream_gene_variant	c.-3452G>C
Pf3D7_02_v3	109634	G	G	C	SNP	PF3D7_0202100	missense_variant	p.His280Asp/c.838C>G
Pf3D7_02_v3	109659	T	T	C	SNP	PF3D7_0202100	synonymous_variant	p.Leu271Leu/c.813A>G
Pf3D7_02_v3	109853	C	C	T	SNP	PF3D7_0202100	missense_variant	p.Val207Ile/c.619G>A
Pf3D7_02_v3	109917	C	C	T	SNP	PF3D7_0202100	synonymous_variant	p.Lys185Lys/c.555G>A
Pf3D7_02_v3	109931	T	T	G	SNP	PF3D7_0202100	missense_variant	p.Asn181His/c.541A>C
Pf3D7_02_v3	110878	TA	TA	T	Indel	PF3D7_0202100	upstream_gene_variant	c.-299delT
Pf3D7_02_v3	110880	TATATATATATATATA	TATATATATATATATA	T	Indel	PF3D7_0202100	upstream_gene_variant	c.-315_-301delTATATATATATATAT
Pf3D7_02_v3	111736	AATAT	AATAT	A	Indel	PF3D7_0202100	upstream_gene_variant	c.-1160_-1157delATAT
Pf3D7_02_v3	112176	A	A	AAT	Indel	PF3D7_0202100	upstream_gene_variant	c.-1597_-1596insAT
Pf3D7_02_v3	114301	G	G	C	SNP	PF3D7_0202100	upstream_gene_variant	c.-3721C>G
Pf3D7_02_v3	115985	T	T	A	SNP	PF3D7_0202200	upstream_gene_variant	c.-2303A>T
Pf3D7_02_v3	116724	T	T	C	SNP	PF3D7_0202200	upstream_gene_variant	c.-3042A>G
Pf3D7_02_v3	119424	TAC	TAC	T	Indel	PF3D7_0202400	upstream_gene_variant	c.-1099_-1098delAC
Pf3D7_02_v3	120514	T	T	G	SNP	PF3D7_0202400	upstream_gene_variant	c.-10T>G
Pf3D7_02_v3	123260	A	A	T	SNP	PF3D7_0202400	stop_gained	p.Lys913*/c.2737A>T
Pf3D7_02_v3	124295	T	T	TTATATA	Indel	PF3D7_0202500	upstream_gene_variant	c.-3699_-3698insTATATA
Pf3D7_02_v3	125554	GTATATATATATA	GTATATATATATA	G	Indel	PF3D7_0202500	upstream_gene_variant	c.-2439_-2428delTATATATATATA
Pf3D7_02_v3	125588	GTTTATTTA	GTTTATTTA	G	Indel	PF3D7_0202500	upstream_gene_variant	c.-2405_-2398delTTTATTTA
Pf3D7_02_v3	126212	A	A	G	SNP	PF3D7_0202500	upstream_gene_variant	c.-1782A>G
Pf3D7_02_v3	126232	A	A	T	SNP	PF3D7_0202500	upstream_gene_variant	c.-1762A>T
Pf3D7_02_v3	126500	C	C	CTATATTATAT	Indel	PF3D7_0202500	upstream_gene_variant	c.-1494_-1493insTATATTATAT
Pf3D7_02_v3	127645	ATTTTATTTTTTTTAAAATAATTTTTATTTTTATT	ATTTTATTTTTTTTAAAATAATTTTTATTTTTATT	A	Indel	PF3D7_0202500	upstream_gene_variant	c.-348_-315delTTTTATTTTTTTTAAAATAATTTTTATTTTTATT
Pf3D7_02_v3	129543	C	C	CATATATAT	Indel	PF3D7_0202600	intron_variant	c.3847-25_3847-24insATATATAT
Pf3D7_02_v3	131505	T	T	A	SNP	PF3D7_0202600	missense_variant	p.Ile687Phe/c.2059A>T
Pf3D7_02_v3	131754	C	C	T	SNP	PF3D7_0202600	missense_variant	p.Glu604Lys/c.1810G>A
Pf3D7_02_v3	131757	T	T	C	SNP	PF3D7_0202600	missense_variant	p.Arg603Gly/c.1807A>G
Pf3D7_02_v3	131760	T	T	C	SNP	PF3D7_0202600	missense_variant	p.Met602Val/c.1804A>G
Pf3D7_02_v3	131768	T	T	C	SNP	PF3D7_0202600	missense_variant	p.Asp599Gly/c.1796A>G
Pf3D7_02_v3	131773	T	T	A	SNP	PF3D7_0202600	missense_variant	p.Lys597Asn/c.1791A>T
Pf3D7_02_v3	131782	A	A	T	SNP	PF3D7_0202600	synonymous_variant	p.Val594Val/c.1782T>A
Pf3D7_02_v3	132870	T	T	A	SNP	PF3D7_0202600	missense_variant	p.Asn232Tyr/c.694A>T
Pf3D7_02_v3	132871	C	C	A	SNP	PF3D7_0202600	missense_variant	p.Leu231Phe/c.693G>T
Pf3D7_02_v3	133143	CATTATT	CATTATT	C	Indel	PF3D7_0202600	conservative_inframe_deletion	p.Asn139_Asn140del/c.415_420delAATAAT
Pf3D7_02_v3	134009	T	T	C	SNP	PF3D7_0202600	upstream_gene_variant	c.-446A>G
Pf3D7_02_v3	138865	A	A	AATAT	Indel	PF3D7_0202800	upstream_gene_variant	c.-477_-476insATAT
Pf3D7_02_v3	139899	C	C	CATATATAT	Indel	PF3D7_0202900	intron_variant	c.327-94_327-93insATATATAT
Pf3D7_02_v3	140441	G	G	C	SNP	PF3D7_0202900	intron_variant	c.536-93G>C
Pf3D7_02_v3	141395	T	T	A	SNP	PF3D7_0202800	upstream_gene_variant	c.-3006A>T
Pf3D7_02_v3	143504	C	C	CGT	Indel	PF3D7_0203000	frameshift_variant	p.Cys1354fs/c.4060_4061insAC
Pf3D7_02_v3	143507	TTC	TTC	T	Indel	PF3D7_0203000	frameshift_variant	p.Lys1353fs/c.4056_4057delGA
Pf3D7_02_v3	143512	A	A	G	SNP	PF3D7_0203000	synonymous_variant	p.Asp1351Asp/c.4053T>C
Pf3D7_02_v3	143522	A	A	G	SNP	PF3D7_0203000	missense_variant	p.Phe1348Ser/c.4043T>C
Pf3D7_02_v3	143525	CGT	CGT	C	Indel	PF3D7_0203000	frameshift_variant	p.Ile1346fs/c.4038_4039delAC
Pf3D7_02_v3	143528	A	A	ACT	Indel	PF3D7_0203000	frameshift_variant	p.Ile1346fs/c.4036_4037insAG
Pf3D7_02_v3	143533	G	G	A	SNP	PF3D7_0203000	synonymous_variant	p.Asp1344Asp/c.4032C>T
Pf3D7_02_v3	143543	G	G	A	SNP	PF3D7_0203000	missense_variant	p.Ser1341Phe/c.4022C>T
Pf3D7_02_v3	145149	G	G	GTTCATTTTGTTCATTCAACGTATTAATTTTATGTTCATTTTGTTCATTCAACGTGTTCATTTTATC	Indel	PF3D7_0203000	conservative_inframe_insertion	p.Glu805_His806insAspLysMetAsnThrLeuAsnGluGlnAsnGluHisLysIleAsnThrLeuAsnGluGlnAsnGlu/c.2415_2416insGATAAAATGAACACGTTGAATGAACAAAATGAACATAAAATTAATACGTTGAATGAACAAAATGAA
Pf3D7_02_v3	147253	CTCATTATTATTATCATTATTATTA	CTCATTATTATTATCATTATTATTA	C	Indel	PF3D7_0203000	disruptive_inframe_deletion	p.Asp96_Asn103del/c.288_311delTAATAATAATGATAATAATAATGA
Pf3D7_02_v3	149463	CATAT	CATAT	C	Indel	PF3D7_0203000	upstream_gene_variant	c.-1903_-1900delATAT
Pf3D7_02_v3	150856	C	C	T	SNP	PF3D7_0203100	synonymous_variant	p.Glu2042Glu/c.6126G>A
Pf3D7_02_v3	150938	C	C	T	SNP	PF3D7_0203100	missense_variant	p.Gly2015Glu/c.6044G>A
Pf3D7_02_v3	153674	T	T	TCCTTCTCCATCA	Indel	PF3D7_0203100	conservative_inframe_insertion	p.Val1099_Lys1102dup/c.3296_3307dupTGATGGAGAAGG
Pf3D7_02_v3	154309	A	A	C	SNP	PF3D7_0203100	missense_variant	p.Ile891Met/c.2673T>G
Pf3D7_02_v3	155234	C	C	A	SNP	PF3D7_0203100	missense_variant	p.Ser583Ile/c.1748G>T
Pf3D7_02_v3	155237	C	C	T	SNP	PF3D7_0203100	missense_variant	p.Ser582Asn/c.1745G>A
Pf3D7_02_v3	155240	C	C	T	SNP	PF3D7_0203100	missense_variant	p.Ser581Asn/c.1742G>A
Pf3D7_02_v3	155243	A	A	T	SNP	PF3D7_0203100	missense_variant	p.Ile580Asn/c.1739T>A
Pf3D7_02_v3	156559	A	A	ATCCCCTGTTATATTTTTATCC	Indel	PF3D7_0203100	disruptive_inframe_insertion	p.Glu134_Gly140dup/c.402_422dupGGATAAAAATATAACAGGGGA
Pf3D7_02_v3	157560	A	A	G	SNP	PF3D7_0203100	upstream_gene_variant	c.-579T>C
Pf3D7_02_v3	159052	T	T	A	SNP	PF3D7_0203200	synonymous_variant	p.Ser203Ser/c.609A>T
Pf3D7_02_v3	162402	AAT	AAT	A	Indel	PF3D7_0203400	intron_variant	c.95-31_95-30delAT
Pf3D7_02_v3	162939	C	C	A	SNP	PF3D7_0203200	upstream_gene_variant	c.-3279G>T
Pf3D7_02_v3	163113	G	G	A	SNP	PF3D7_0203200	upstream_gene_variant	c.-3453C>T
Pf3D7_02_v3	164762	T	T	TA	Indel	PF3D7_0203400	upstream_gene_variant	c.-1863_-1862insT
Pf3D7_02_v3	164788	T	T	A	SNP	PF3D7_0203400	upstream_gene_variant	c.-1888A>T
Pf3D7_02_v3	165520	T	T	G	SNP	PF3D7_0203400	upstream_gene_variant	c.-2620A>C
Pf3D7_02_v3	165830	A	A	T	SNP	PF3D7_0203400	upstream_gene_variant	c.-2930T>A
Pf3D7_02_v3	165847	C	C	T	SNP	PF3D7_0203400	upstream_gene_variant	c.-2947G>A
Pf3D7_02_v3	166372	T	T	C	SNP	PF3D7_0203600	synonymous_variant	p.Leu77Leu/c.229T>C
Pf3D7_02_v3	166482	AAAT	AAAT	A	Indel	PF3D7_0203600	disruptive_inframe_deletion	p.Asn118del/c.354_356delTAA
Pf3D7_02_v3	167069	T	T	TTAATAATAATAA	Indel	PF3D7_0203600	disruptive_inframe_insertion	p.Asn312_Asn315dup/c.935_946dupATAATAATAATA
Pf3D7_02_v3	170997	T	T	TTTTTATTTTTAA	Indel	PF3D7_0203700	upstream_gene_variant	c.-862_-861insTTAAAAATAAAA
Pf3D7_02_v3	171790	AATATATATATATATAT	AATATATATATATATAT	A	Indel	PF3D7_0203800	intron_variant	c.1463+76_1464-71delATATATATATATATAT
Pf3D7_02_v3	172117	TTTTA	TTTTA	T	Indel	PF3D7_0203800	intron_variant	c.1369+47_1369+50delTAAA
Pf3D7_02_v3	173736	TTA	TTA	T	Indel	PF3D7_0203800	intron_variant	c.601-68_601-67delTA
Pf3D7_02_v3	174170	AT	AT	A	Indel	PF3D7_0203800	intron_variant	c.447+61delA
Pf3D7_02_v3	175112	C	C	T	SNP	PF3D7_0203700	upstream_gene_variant	c.-4976G>A
Pf3D7_02_v3	176105	C	C	CAT	Indel	PF3D7_0203800	upstream_gene_variant	c.-1194_-1193insAT
Pf3D7_02_v3	179137	G	G	A	SNP	PF3D7_0204000	synonymous_variant	p.Val61Val/c.183G>A
Pf3D7_02_v3	181858	T	T	C	SNP		intergenic_region	n.181858T>C
Pf3D7_02_v3	182086	TA	TA	T	Indel		intergenic_region	n.182087delA
Pf3D7_02_v3	182180	CATAT	CATAT	C	Indel		intergenic_region	n.182181_182184delATAT
Pf3D7_02_v3	183597	T	T	G	SNP	PF3D7_0204100	missense_variant	p.Glu1840Ala/c.5519A>C
Pf3D7_02_v3	184113	A	A	ATATTACTAT	Indel	PF3D7_0204100	conservative_inframe_insertion	p.Asn1665_Asn1667dup/c.4994_5002dupATAGTAATA
Pf3D7_02_v3	185169	C	C	G	SNP	PF3D7_0204100	missense_variant	p.Arg1316Pro/c.3947G>C
Pf3D7_02_v3	185193	ACATTACTTTGTATATTAGCATTACTTTGTATATTAG	ACATTACTTTGTATATTAGCATTACTTTGTATATTAG	A	Indel	PF3D7_0204100	disruptive_inframe_deletion	p.Ala1296_Asn1307del/c.3887_3922delCTAATATACAAAGTAATGCTAATATACAAAGTAATG
Pf3D7_02_v3	185343	T	T	A	SNP	PF3D7_0204100	missense_variant	p.Asn1258Ile/c.3773A>T
Pf3D7_02_v3	185349	A	A	G	SNP	PF3D7_0204100	missense_variant	p.Val1256Ala/c.3767T>C
Pf3D7_02_v3	187439	ATCACCATCACCATCACCC	ATCACCATCACCATCACCC	A	Indel	PF3D7_0204100	disruptive_inframe_deletion	p.Glu553_Gly558del/c.1659_1676delGGGTGATGGTGATGGTGA
Pf3D7_02_v3	187488	TCACTAATATTCTTGAATGTATCCTCACCCC	TCACTAATATTCTTGAATGTATCCTCACCCC	T	Indel	PF3D7_0204100	disruptive_inframe_deletion	p.Gly533_Ser542del/c.1598_1627delGGGGTGAGGATACATTCAAGAATATTAGTG
Pf3D7_02_v3	188507	C	C	T	SNP	PF3D7_0204100	synonymous_variant	p.Leu203Leu/c.609G>A
Pf3D7_02_v3	189008	G	G	A	SNP	PF3D7_0204100	synonymous_variant	p.Asp36Asp/c.108C>T
Pf3D7_02_v3	193518	T	T	TAATAAAATAAA	Indel	PF3D7_0204200	intron_variant	c.546+28_546+29insAATAAAATAAA
Pf3D7_02_v3	197036	T	T	TTA	Indel	PF3D7_0204300	upstream_gene_variant	c.-121_-120insTA
Pf3D7_02_v3	197627	C	C	T	SNP	PF3D7_0204400	intron_variant	c.161+113G>A
Pf3D7_02_v3	198776	A	A	G	SNP	PF3D7_0204500	synonymous_variant	p.Cys265Cys/c.795T>C
Pf3D7_02_v3	198788	A	A	C	SNP	PF3D7_0204500	synonymous_variant	p.Leu261Leu/c.783T>G
Pf3D7_02_v3	198839	A	A	G	SNP	PF3D7_0204500	synonymous_variant	p.Cys244Cys/c.732T>C
Pf3D7_02_v3	199406	G	G	T	SNP	PF3D7_0204500	synonymous_variant	p.Ala55Ala/c.165C>A
Pf3D7_02_v3	199588	G	G	A	SNP	PF3D7_0204500	upstream_gene_variant	c.-18C>T
Pf3D7_02_v3	199599	T	T	G	SNP	PF3D7_0204500	upstream_gene_variant	c.-29A>C
Pf3D7_02_v3	199961	A	A	ATTTTTTTAT	Indel	PF3D7_0204500	upstream_gene_variant	c.-392_-391insATAAAAAAA
Pf3D7_02_v3	199975	A	A	AT	Indel	PF3D7_0204500	upstream_gene_variant	c.-406_-405insA
Pf3D7_02_v3	200375	T	T	TTA	Indel	PF3D7_0204500	upstream_gene_variant	c.-806_-805insTA
Pf3D7_02_v3	201764	A	A	G	SNP	PF3D7_0204500	upstream_gene_variant	c.-2194T>C
Pf3D7_02_v3	203180	A	A	ATTTTTATAT	Indel	PF3D7_0204500	upstream_gene_variant	c.-3619_-3611dupATATAAAAA
Pf3D7_02_v3	204112	AAT	AAT	A	Indel	PF3D7_0204500	upstream_gene_variant	c.-4544_-4543delAT
Pf3D7_02_v3	204132	T	T	G	SNP	PF3D7_0204500	upstream_gene_variant	c.-4562A>C
Pf3D7_02_v3	204902	G	G	GTTTTA	Indel	PF3D7_0204600	upstream_gene_variant	c.-855_-854insTAAAA
Pf3D7_02_v3	206291	A	A	G	SNP	PF3D7_0204700	synonymous_variant	p.Ala371Ala/c.1113T>C
Pf3D7_02_v3	206630	T	T	C	SNP	PF3D7_0204700	synonymous_variant	p.Val258Val/c.774A>G
Pf3D7_02_v3	207266	C	C	T	SNP	PF3D7_0204700	synonymous_variant	p.Val46Val/c.138G>A
Pf3D7_02_v3	208175	ATTTTTATTTTTTTATT	ATTTTTATTTTTTTATT	A	Indel	PF3D7_0204600	upstream_gene_variant	c.-4143_-4128delAATAAAAAAATAAAAA
Pf3D7_02_v3	208781	C	C	A	SNP	PF3D7_0204600	upstream_gene_variant	c.-4733G>T
Pf3D7_02_v3	208965	T	T	TTA	Indel	PF3D7_0204600	upstream_gene_variant	c.-4918_-4917insTA
Pf3D7_02_v3	209286	AAT	AAT	A	Indel	PF3D7_0204700	upstream_gene_variant	c.-1885_-1884delAT
Pf3D7_02_v3	210015	G	G	A	SNP	PF3D7_0204800	synonymous_variant	p.Asn273Asn/c.819C>T
Pf3D7_02_v3	210089	G	G	C	SNP	PF3D7_0204800	missense_variant	p.Gln249Glu/c.745C>G
Pf3D7_02_v3	213982	A	A	ATAT	Indel	PF3D7_0205000	conservative_inframe_insertion	p.Asn175dup/c.524_526dupATA
Pf3D7_02_v3	214799	AAT	AAT	A	Indel	PF3D7_0204800	upstream_gene_variant	c.-3968_-3967delAT
Pf3D7_02_v3	215267	TTCATCATCA	TTCATCATCA	T	Indel	PF3D7_0205100	stop_lost+conservative_inframe_deletion	p.Ter560_Ter562del/c.1678_1686delTGATGATGA
Pf3D7_02_v3	216824	TATAA	TATAA	T	Indel	PF3D7_0205100	intron_variant	c.290-43_290-40delTTAT
Pf3D7_02_v3	219517	ATT	ATT	A	Indel	PF3D7_0205100	upstream_gene_variant	c.-2171_-2170delAA
Pf3D7_02_v3	220805	T	T	C	SNP	PF3D7_0205300	synonymous_variant	p.Asn372Asn/c.1116T>C
Pf3D7_07_v3	340864	G	G	A	SNP	PF3D7_0707300	missense_variant	p.Met623Ile/c.1869G>A
Pf3D7_07_v3	341399	TAA	TAA	T	Indel	PF3D7_0707300	splice_region_variant+intron_variant	c.2398+7_2398+8delAA
Pf3D7_07_v3	341423	AAT	AAT	A	Indel	PF3D7_0707300	intron_variant	c.2398+31_2398+32delAT
Pf3D7_07_v3	341430	AAATAATAAAT	AAATAATAAAT	A	Indel	PF3D7_0707300	intron_variant	c.2398+38_2398+47delAATAATAAAT
Pf3D7_07_v3	342171	A	A	T	SNP	PF3D7_0707400	upstream_gene_variant	c.-1741A>T
Pf3D7_07_v3	342797	A	A	T	SNP	PF3D7_0707400	upstream_gene_variant	c.-1115A>T
Pf3D7_07_v3	343846	TTA	TTA	T	Indel	PF3D7_0707400	upstream_gene_variant	c.-65_-64delTA
Pf3D7_07_v3	346212	AAT	AAT	A	Indel	PF3D7_0707500	upstream_gene_variant	c.-2064_-2063delAT
Pf3D7_07_v3	349110	CAAT	CAAT	C	Indel	PF3D7_0707500	disruptive_inframe_deletion	p.Asn286del/c.858_860delTAA
Pf3D7_07_v3	350213	A	A	ATAG	Indel	PF3D7_0707500	disruptive_inframe_insertion	p.Ser651dup/c.1952_1954dupGTA
Pf3D7_07_v3	351213	T	T	G	SNP	PF3D7_0707500	missense_variant	p.Ile979Met/c.2937T>G
Pf3D7_07_v3	351453	A	A	G	SNP	PF3D7_0707500	synonymous_variant	p.Lys1059Lys/c.3177A>G
Pf3D7_07_v3	352534	G	G	A	SNP	PF3D7_0707500	missense_variant	p.Val1420Ile/c.4258G>A
Pf3D7_07_v3	353025	T	T	C	SNP	PF3D7_0707500	synonymous_variant	p.Tyr1583Tyr/c.4749T>C
Pf3D7_07_v3	353165	G	G	GTATATA	Indel	PF3D7_0707600	upstream_gene_variant	c.-821_-820insTATATA
Pf3D7_07_v3	357249	TTC	TTC	T	Indel	PF3D7_0707700	upstream_gene_variant	c.-450_-449delTC
Pf3D7_07_v3	357253	T	T	G	SNP	PF3D7_0707700	upstream_gene_variant	c.-447T>G
Pf3D7_07_v3	357254	ATTTTTTTTTATTACTTATATTTG	ATTTTTTTTTATTACTTATATTTG	A	Indel	PF3D7_0707700	upstream_gene_variant	c.-445_-423delTTTTTTTTTATTACTTATATTTG
Pf3D7_07_v3	357553	A	A	AATATAT	Indel	PF3D7_0707700	upstream_gene_variant	c.-147_-146insATATAT
Pf3D7_07_v3	358409	G	G	A	SNP	PF3D7_0707700	missense_variant	p.Arg237Lys/c.710G>A
Pf3D7_07_v3	361356	T	T	G	SNP	PF3D7_0707800	upstream_gene_variant	c.-649T>G
Pf3D7_07_v3	365634	AATATAT	AATATAT	A	Indel	PF3D7_0707800	intron_variant	c.3479+31_3479+36delATATAT
Pf3D7_07_v3	365800	GATATATAT	GATATATAT	G	Indel	PF3D7_0707900	upstream_gene_variant	c.-1128_-1121delATATATAT
Pf3D7_07_v3	366387	ATATAT	ATATAT	A	Indel	PF3D7_0707900	upstream_gene_variant	c.-541_-537delTATAT
Pf3D7_07_v3	367948	TTA	TTA	T	Indel	PF3D7_0708000	upstream_gene_variant	c.-758_-757delTA
Pf3D7_07_v3	368254	TA	TA	T	Indel	PF3D7_0708000	upstream_gene_variant	c.-452delA
Pf3D7_07_v3	369222	T	T	C	SNP	PF3D7_0708000	synonymous_variant	p.Asn172Asn/c.516T>C
Pf3D7_07_v3	370875	A	A	G	SNP	PF3D7_0708000	synonymous_variant	p.Lys723Lys/c.2169A>G
Pf3D7_07_v3	371060	A	A	AAAATC	Indel	PF3D7_0708000	intron_variant	c.2305+49_2305+50insAAATC
Pf3D7_07_v3	371780	A	A	AAT	Indel		intergenic_region	n.371780_371781insAT
Pf3D7_07_v3	372610	AATAT	AATAT	A	Indel		intergenic_region	n.372611_372614delATAT
Pf3D7_07_v3	372993	T	T	C	SNP	PF3D7_0708100	synonymous_variant	p.Leu38Leu/c.114A>G
Pf3D7_07_v3	373153	C	C	A	SNP	PF3D7_0708100	upstream_gene_variant	c.-47G>T
Pf3D7_07_v3	373413	T	T	A	SNP	PF3D7_0708100	upstream_gene_variant	c.-307A>T
Pf3D7_07_v3	373484	TTATATA	TTATATA	T	Indel	PF3D7_0708100	upstream_gene_variant	c.-384_-379delTATATA
Pf3D7_07_v3	374723	T	T	A	SNP	PF3D7_0708200	missense_variant	p.Lys795Ile/c.2384A>T
Pf3D7_07_v3	375282	T	T	A	SNP	PF3D7_0708200	intron_variant	c.2058+54A>T
Pf3D7_07_v3	375306	TTTA	TTTA	T	Indel	PF3D7_0708200	intron_variant	c.2058+27_2058+29delTAA
Pf3D7_07_v3	375313	T	T	A	SNP	PF3D7_0708200	intron_variant	c.2058+23A>T
Pf3D7_07_v3	375339	A	A	G	SNP	PF3D7_0708200	synonymous_variant	p.Leu685Leu/c.2055T>C
Pf3D7_07_v3	375471	T	T	A	SNP	PF3D7_0708200	synonymous_variant	p.Val641Val/c.1923A>T
Pf3D7_07_v3	375818	T	T	C	SNP	PF3D7_0708200	missense_variant	p.Ser526Gly/c.1576A>G
Pf3D7_07_v3	376717	ATATTATTATTAT	ATATTATTATTAT	A	Indel	PF3D7_0708200	disruptive_inframe_deletion	p.Asn222_Asn225del/c.665_676delATAATAATAATA
Pf3D7_07_v3	377070	T	T	TTCATCATTATTA	Indel	PF3D7_0708200	disruptive_inframe_insertion	p.Asp104_Asp107dup/c.312_323dupTAATAATGATGA
Pf3D7_07_v3	377477	C	C	A	SNP	PF3D7_0708100	upstream_gene_variant	c.-4371G>T
Pf3D7_07_v3	378004	C	C	T	SNP	PF3D7_0708100	upstream_gene_variant	c.-4898G>A
Pf3D7_07_v3	378669	G	G	A	SNP	PF3D7_0708300	synonymous_variant	p.Leu155Leu/c.465G>A
Pf3D7_07_v3	379353	A	A	ATATAAT	Indel	PF3D7_0708200	upstream_gene_variant	c.-1961_-1960insATTATA
Pf3D7_07_v3	379736	A	A	AAAAT	Indel	PF3D7_0708200	upstream_gene_variant	c.-2344_-2343insATTT
Pf3D7_07_v3	379842	C	C	T	SNP	PF3D7_0708200	upstream_gene_variant	c.-2449G>A
Pf3D7_07_v3	380361	AACAAT	AACAAT	A	Indel	PF3D7_0708200	upstream_gene_variant	c.-2973_-2969delATTGT
Pf3D7_07_v3	380507	A	A	T	SNP	PF3D7_0708200	upstream_gene_variant	c.-3114T>A
Pf3D7_07_v3	383125	G	G	A	SNP	PF3D7_0708400	intron_variant	c.1431+103G>A
Pf3D7_07_v3	383137	A	A	C	SNP	PF3D7_0708400	intron_variant	c.1431+115A>C
Pf3D7_07_v3	383166	C	C	T	SNP	PF3D7_0708400	intron_variant	c.1431+144C>T
Pf3D7_07_v3	383527	T	T	C	SNP	PF3D7_0708400	intron_variant	c.1432-281T>C
Pf3D7_07_v3	383532	C	C	T	SNP	PF3D7_0708400	intron_variant	c.1432-276C>T
Pf3D7_07_v3	383602	ATATATATG	ATATATATG	A	Indel	PF3D7_0708400	intron_variant	c.1432-205_1432-198delTATATATG
Pf3D7_07_v3	383752	C	C	CATTTTTTACCTTTT	Indel	PF3D7_0708400	intron_variant	c.1432-56_1432-55insATTTTTTACCTTTT
Pf3D7_07_v3	383793	A	A	T	SNP	PF3D7_0708400	intron_variant	c.1432-15A>T
Pf3D7_07_v3	383794	T	T	A	SNP	PF3D7_0708400	intron_variant	c.1432-14T>A
Pf3D7_07_v3	384931	G	G	A	SNP		intergenic_region	n.384931G>A
Pf3D7_07_v3	385341	C	C	T	SNP		intergenic_region	n.385341C>T
Pf3D7_07_v3	385921	C	C	T	SNP	PF3D7_0708500	missense_variant	p.Asp801Asn/c.2401G>A
Pf3D7_07_v3	386732	A	A	ATGTTTG	Indel	PF3D7_0708500	disruptive_inframe_insertion	p.His530_Asn531insLysHis/c.1584_1589dupCAAACA
Pf3D7_07_v3	386926	C	C	T	SNP	PF3D7_0708500	missense_variant	p.Glu466Lys/c.1396G>A
Pf3D7_07_v3	387860	C	C	A	SNP	PF3D7_0708500	missense_variant	p.Lys154Asn/c.462G>T
Pf3D7_07_v3	388825	G	G	GAT	Indel	PF3D7_0708500	upstream_gene_variant	c.-505_-504insAT
Pf3D7_07_v3	391494	T	T	C	SNP	PF3D7_0708500	upstream_gene_variant	c.-3173A>G
Pf3D7_07_v3	391589	A	A	T	SNP	PF3D7_0708700	missense_variant	p.Asp200Glu/c.600T>A
Pf3D7_07_v3	392078	T	T	G	SNP	PF3D7_0708700	synonymous_variant	p.Gly37Gly/c.111A>C
Pf3D7_07_v3	392264	TA	TA	T	Indel	PF3D7_0708500	upstream_gene_variant	c.-3944delT
Pf3D7_07_v3	392266	TA	TA	T	Indel	PF3D7_0708500	upstream_gene_variant	c.-3946delT
Pf3D7_07_v3	392490	TA	TA	T	Indel	PF3D7_0708500	upstream_gene_variant	c.-4170delT
Pf3D7_07_v3	392582	A	A	G	SNP	PF3D7_0708500	upstream_gene_variant	c.-4261T>C
Pf3D7_07_v3	392848	AT	AT	A	Indel	PF3D7_0708500	upstream_gene_variant	c.-4528delA
Pf3D7_07_v3	393378	C	C	CTATA	Indel	PF3D7_0708600	upstream_gene_variant	c.-3014_-3013insTATA
Pf3D7_07_v3	393637	T	T	C	SNP	PF3D7_0708600	upstream_gene_variant	c.-3272A>G
Pf3D7_07_v3	394573	A	A	C	SNP	PF3D7_0708600	upstream_gene_variant	c.-4208T>G
Pf3D7_07_v3	394893	T	T	A	SNP	PF3D7_0708600	upstream_gene_variant	c.-4528A>T
Pf3D7_07_v3	395443	A	A	C	SNP	PF3D7_0708700	upstream_gene_variant	c.-3255T>G
Pf3D7_07_v3	397135	T	T	C	SNP	PF3D7_0708800	synonymous_variant	p.Ala475Ala/c.1425T>C
Pf3D7_07_v3	398581	AAT	AAT	A	Indel	PF3D7_0709000	upstream_gene_variant	c.-4640_-4639delAT
Pf3D7_07_v3	400881	C	C	G	SNP	PF3D7_0708900	upstream_gene_variant	c.-638G>C
Pf3D7_07_v3	401308	A	A	AAT	Indel	PF3D7_0708900	upstream_gene_variant	c.-1066_-1065insAT
Pf3D7_07_v3	401883	C	C	T	SNP	PF3D7_0708900	upstream_gene_variant	c.-1640G>A
Pf3D7_07_v3	403337	G	G	T	SNP	PF3D7_0709000	intron_variant	c.91+25G>T
Pf3D7_07_v3	403618	A	A	AT	Indel	PF3D7_0709000	frameshift_variant	p.Met74fs/c.221dupT
Pf3D7_07_v3	403622	AT	AT	A	Indel	PF3D7_0709000	frameshift_variant	p.Asn75fs/c.225delT
Pf3D7_07_v3	403625	A	A	C	SNP	PF3D7_0709000	missense_variant	p.Lys76Thr/c.227A>C
Pf3D7_07_v3	404407	G	G	T	SNP	PF3D7_0709000	missense_variant	p.Ala220Ser/c.658G>T
Pf3D7_07_v3	404836	C	C	G	SNP	PF3D7_0709000	missense_variant	p.Gln271Glu/c.811C>G
Pf3D7_07_v3	405113	AT	AT	A	Indel	PF3D7_0709000	intron_variant	c.898-32delT
Pf3D7_07_v3	405319	A	A	T	SNP	PF3D7_0709000	intron_variant	c.949-15A>T
Pf3D7_07_v3	405362	A	A	G	SNP	PF3D7_0709000	missense_variant	p.Asn326Ser/c.977A>G
Pf3D7_07_v3	405600	T	T	C	SNP	PF3D7_0709000	missense_variant	p.Ile356Thr/c.1067T>C
Pf3D7_07_v3	405712	G	G	GT	Indel	PF3D7_0709000	intron_variant	c.1098+81_1098+82insT
Pf3D7_07_v3	405838	G	G	T	SNP	PF3D7_0709000	missense_variant	p.Arg371Ile/c.1112G>T
Pf3D7_07_v3	406231	C	C	T	SNP	PF3D7_0709000	intron_variant	c.1199-10C>T
Pf3D7_07_v3	406320	T	T	A	SNP	PF3D7_0709100	upstream_gene_variant	c.-1895T>A
Pf3D7_07_v3	406628	A	A	G	SNP	PF3D7_0709100	upstream_gene_variant	c.-1587A>G
Pf3D7_07_v3	406895	GA	GA	G	Indel	PF3D7_0709100	upstream_gene_variant	c.-1319delA
Pf3D7_07_v3	406911	T	T	C	SNP	PF3D7_0709100	upstream_gene_variant	c.-1304T>C
Pf3D7_07_v3	407530	T	T	A	SNP	PF3D7_0709050	upstream_gene_variant	n.-82A>T
Pf3D7_07_v3	407775	T	T	TA	Indel	PF3D7_0709050	upstream_gene_variant	n.-328_-327insT
Pf3D7_07_v3	407848	G	G	GTATA	Indel	PF3D7_0709050	upstream_gene_variant	n.-401_-400insTATA
Pf3D7_07_v3	408697	A	A	C	SNP	PF3D7_0709100	missense_variant	p.Glu161Asp/c.483A>C
Pf3D7_07_v3	408743	G	G	A	SNP	PF3D7_0709100	missense_variant	p.Val177Ile/c.529G>A
Pf3D7_07_v3	410036	A	A	G	SNP	PF3D7_0709100	missense_variant	p.Asn608Asp/c.1822A>G
Pf3D7_07_v3	410240	C	C	T	SNP	PF3D7_0709100	missense_variant	p.Pro676Ser/c.2026C>T
Pf3D7_07_v3	410409	C	C	G	SNP	PF3D7_0709100	missense_variant	p.Thr732Arg/c.2195C>G
Pf3D7_07_v3	410413	A	A	G	SNP	PF3D7_0709100	synonymous_variant	p.Leu733Leu/c.2199A>G
Pf3D7_07_v3	410432	T	T	C	SNP	PF3D7_0709100	missense_variant	p.Ser740Pro/c.2218T>C
Pf3D7_07_v3	410446	T	T	G	SNP	PF3D7_0709100	synonymous_variant	p.Thr744Thr/c.2232T>G
Pf3D7_07_v3	410698	G	G	A	SNP	PF3D7_0709100	missense_variant	p.Met828Ile/c.2484G>A
Pf3D7_07_v3	412466	A	A	G	SNP	PF3D7_0709200	synonymous_variant	p.Asn232Asn/c.696T>C
Pf3D7_07_v3	412792	G	G	C	SNP	PF3D7_0709200	missense_variant	p.Leu124Val/c.370C>G
Pf3D7_07_v3	412821	C	C	T	SNP	PF3D7_0709200	missense_variant	p.Gly114Glu/c.341G>A
Pf3D7_07_v3	414302	C	C	T	SNP	PF3D7_0709300	missense_variant	p.Ser2483Asn/c.7448G>A
Pf3D7_07_v3	414358	A	A	C	SNP	PF3D7_0709300	synonymous_variant	p.Ser2464Ser/c.7392T>G
Pf3D7_07_v3	414615	A	A	T	SNP	PF3D7_0709300	missense_variant	p.Leu2379Met/c.7135T>A
Pf3D7_07_v3	415137	C	C	T	SNP	PF3D7_0709300	missense_variant	p.Asp2205Asn/c.6613G>A
Pf3D7_07_v3	415245	G	G	A	SNP	PF3D7_0709300	missense_variant	p.His2169Tyr/c.6505C>T
Pf3D7_07_v3	415250	T	T	C	SNP	PF3D7_0709300	missense_variant	p.Asn2167Ser/c.6500A>G
Pf3D7_07_v3	415529	T	T	G	SNP	PF3D7_0709300	missense_variant	p.His2074Pro/c.6221A>C
Pf3D7_07_v3	415543	T	T	G	SNP	PF3D7_0709300	missense_variant	p.Gln2069His/c.6207A>C
Pf3D7_07_v3	415625	A	A	C	SNP	PF3D7_0709300	missense_variant	p.Val2042Gly/c.6125T>G
Pf3D7_07_v3	415775	C	C	T	SNP	PF3D7_0709300	missense_variant	p.Ser1992Asn/c.5975G>A
Pf3D7_07_v3	416103	G	G	C	SNP	PF3D7_0709300	missense_variant	p.Leu1883Val/c.5647C>G
Pf3D7_07_v3	416763	A	A	AATT	Indel	PF3D7_0709300	conservative_inframe_insertion	p.Asn1662dup/c.4984_4986dupAAT
Pf3D7_07_v3	417474	T	T	A	SNP	PF3D7_0709300	missense_variant	p.Ser1426Cys/c.4276A>T
Pf3D7_07_v3	417700	C	C	T	SNP	PF3D7_0709300	missense_variant	p.Met1350Ile/c.4050G>A
Pf3D7_07_v3	418149	T	T	TATTACTATGACTATTCATATGAACATTATTATGATCATCCCCATGAAC	Indel	PF3D7_0709300	conservative_inframe_insertion	p.Asn1200_Lys1201insValHisGlyAspAspHisAsnAsnValHisMetAsnSerHisSerAsn/c.3600_3601insGTTCATGGGGATGATCATAATAATGTTCATATGAATAGTCATAGTAAT
Pf3D7_07_v3	418783	G	G	T	SNP	PF3D7_0709300	missense_variant	p.Phe989Leu/c.2967C>A
Pf3D7_07_v3	419310	A	A	T	SNP	PF3D7_0709300	missense_variant	p.Tyr814Asn/c.2440T>A
Pf3D7_07_v3	419410	G	G	A	SNP	PF3D7_0709300	synonymous_variant	p.His780His/c.2340C>T
Pf3D7_07_v3	419413	A	A	G	SNP	PF3D7_0709300	synonymous_variant	p.Cys779Cys/c.2337T>C
Pf3D7_07_v3	419603	T	T	A	SNP	PF3D7_0709300	missense_variant	p.Tyr716Phe/c.2147A>T
Pf3D7_07_v3	419989	T	T	C	SNP	PF3D7_0709300	synonymous_variant	p.Lys587Lys/c.1761A>G
Pf3D7_07_v3	420908	C	C	G	SNP	PF3D7_0709300	missense_variant	p.Gly281Ala/c.842G>C
Pf3D7_07_v3	420925	G	G	C	SNP	PF3D7_0709300	missense_variant	p.His275Gln/c.825C>G
Pf3D7_07_v3	421420	G	G	A	SNP	PF3D7_0709300	synonymous_variant	p.Thr110Thr/c.330C>T
Pf3D7_07_v3	421931	C	C	T	SNP	PF3D7_0709300	upstream_gene_variant	c.-182G>A
Pf3D7_07_v3	421932	C	C	T	SNP	PF3D7_0709300	upstream_gene_variant	c.-183G>A
Pf3D7_07_v3	426721	A	A	G	SNP	PF3D7_0709400	missense_variant	p.Tyr172His/c.514T>C
Pf3D7_07_v3	426753	A	A	T	SNP	PF3D7_0709400	missense_variant	p.Val161Glu/c.482T>A
Pf3D7_07_v3	427625	GAA	GAA	G	Indel	PF3D7_0709400	upstream_gene_variant	c.-393_-392delTT
Pf3D7_07_v3	427812	A	A	C	SNP	PF3D7_0709400	upstream_gene_variant	c.-578T>G
Pf3D7_07_v3	428149	A	A	T	SNP	PF3D7_0709400	upstream_gene_variant	c.-915T>A
Pf3D7_07_v3	428214	T	T	C	SNP	PF3D7_0709400	upstream_gene_variant	c.-980A>G
Pf3D7_07_v3	428265	C	C	CT	Indel	PF3D7_0709400	upstream_gene_variant	c.-1032_-1031insA
Pf3D7_07_v3	428647	GA	GA	G	Indel	PF3D7_0709400	upstream_gene_variant	c.-1414delT
Pf3D7_07_v3	429559	T	T	TTATA	Indel	PF3D7_0709400	upstream_gene_variant	c.-2326_-2325insTATA
Pf3D7_07_v3	430215	C	C	T	SNP	PF3D7_0709600	intron_variant	c.3334+34G>A
Pf3D7_07_v3	430364	T	T	G	SNP	PF3D7_0709600	synonymous_variant	p.Gly1073Gly/c.3219A>C
Pf3D7_07_v3	430421	A	A	T	SNP	PF3D7_0709600	synonymous_variant	p.Ser1054Ser/c.3162T>A
Pf3D7_07_v3	432653	TCATTATTTA	TCATTATTTA	T	Indel	PF3D7_0709600	disruptive_inframe_deletion	p.Val366_Asn368del/c.1097_1105delTAAATAATG
Pf3D7_07_v3	432784	T	T	A	SNP	PF3D7_0709600	missense_variant	p.Lys325Asn/c.975A>T
Pf3D7_07_v3	433519	A	A	T	SNP	PF3D7_0709600	missense_variant	p.Asp80Glu/c.240T>A
Pf3D7_07_v3	433609	A	A	T	SNP	PF3D7_0709600	synonymous_variant	p.Ile50Ile/c.150T>A
Pf3D7_07_v3	433835	C	C	CTATA	Indel	PF3D7_0709600	upstream_gene_variant	c.-78_-77insTATA
Pf3D7_07_v3	434083	T	T	A	SNP	PF3D7_0709600	upstream_gene_variant	c.-325A>T
Pf3D7_07_v3	434125	GT	GT	G	Indel	PF3D7_0709600	upstream_gene_variant	c.-368delA
Pf3D7_07_v3	434165	C	C	T	SNP	PF3D7_0709600	upstream_gene_variant	c.-407G>A
Pf3D7_07_v3	434294	A	A	G	SNP	PF3D7_0709600	upstream_gene_variant	c.-536T>C
Pf3D7_07_v3	434359	C	C	A	SNP	PF3D7_0709600	upstream_gene_variant	c.-601G>T
Pf3D7_07_v3	434460	A	A	AAAAT	Indel	PF3D7_0709600	upstream_gene_variant	c.-703_-702insATTT
Pf3D7_07_v3	434515	T	T	G	SNP	PF3D7_0709600	upstream_gene_variant	c.-757A>C
Pf3D7_07_v3	434516	A	A	T	SNP	PF3D7_0709600	upstream_gene_variant	c.-758T>A
Pf3D7_07_v3	434539	T	T	C	SNP	PF3D7_0709600	upstream_gene_variant	c.-781A>G
Pf3D7_07_v3	434591	G	G	GTT	Indel	PF3D7_0709600	upstream_gene_variant	c.-834_-833insAA
Pf3D7_07_v3	434822	ATTTTATT	ATTTTATT	A	Indel	PF3D7_0709600	upstream_gene_variant	c.-1071_-1065delAATAAAA
Pf3D7_07_v3	434934	C	C	CA	Indel	PF3D7_0709600	upstream_gene_variant	c.-1177_-1176insT
Pf3D7_07_v3	435053	TATTTTTC	TATTTTTC	T	Indel	PF3D7_0709600	upstream_gene_variant	c.-1302_-1296delGAAAAAT
Pf3D7_07_v3	435368	T	T	C	SNP	PF3D7_0709700	synonymous_variant	p.Leu276Leu/c.828A>G
Pf3D7_07_v3	435413	C	C	T	SNP	PF3D7_0709700	missense_variant	p.Met261Ile/c.783G>A
Pf3D7_07_v3	435497	A	A	T	SNP	PF3D7_0709700	synonymous_variant	p.Ala233Ala/c.699T>A
Pf3D7_07_v3	436312	AATATATATAT	AATATATATAT	A	Indel	PF3D7_0709600	upstream_gene_variant	c.-2564_-2555delATATATATAT
Pf3D7_07_v3	436918	C	C	A	SNP	PF3D7_0709600	upstream_gene_variant	c.-3160G>T
Pf3D7_07_v3	436959	A	A	G	SNP	PF3D7_0709600	upstream_gene_variant	c.-3201T>C
Pf3D7_07_v3	437122	AAAAT	AAAAT	A	Indel	PF3D7_0709600	upstream_gene_variant	c.-3368_-3365delATTT
Pf3D7_07_v3	438905	G	G	A	SNP	PF3D7_0709900	missense_variant	p.Thr2195Ile/c.6584C>T
Pf3D7_07_v3	439771	AATATAAATAT	AATATAAATAT	A	Indel	PF3D7_0709900	intron_variant	c.5860+85_5860+94delATATTTATAT
Pf3D7_07_v3	442140	GATTATTATT	GATTATTATT	G	Indel	PF3D7_0709900	conservative_inframe_deletion	p.Asn1193_Asn1195del/c.3577_3585delAATAATAAT
Pf3D7_07_v3	443989	G	G	GTTATACATTTTATTGTTATTATTATACATTTTATTGTTATTATTATAGATATTATTTTTATGA	Indel	PF3D7_0709900	disruptive_inframe_insertion	p.Asn631_His632insHisLysAsnAsnIleTyrAsnAsnAsnAsnLysMetTyrAsnAsnAsnAsnLysMetTyrAsn/c.1892_1893insTCATAAAAATAATATCTATAATAATAACAATAAAATGTATAATAATAACAATAAAATGTATAA
Pf3D7_07_v3	444780	T	T	A	SNP	PF3D7_0709900	missense_variant	p.Thr368Ser/c.1102A>T
Pf3D7_07_v3	444797	G	G	A	SNP	PF3D7_0709900	missense_variant	p.Thr362Ile/c.1085C>T
Pf3D7_07_v3	444870	G	G	A	SNP	PF3D7_0709900	missense_variant	p.His338Tyr/c.1012C>T
Pf3D7_07_v3	444875	G	G	C	SNP	PF3D7_0709900	missense_variant	p.Ser336Cys/c.1007C>G
Pf3D7_07_v3	445082	A	A	C	SNP	PF3D7_0709900	missense_variant	p.Val267Gly/c.800T>G
Pf3D7_07_v3	445215	A	A	G	SNP	PF3D7_0709900	missense_variant	p.Cys223Arg/c.667T>C
Pf3D7_07_v3	445690	A	A	G	SNP	PF3D7_0709900	synonymous_variant	p.Pro64Pro/c.192T>C
Pf3D7_07_v3	446793	AAT	AAT	A	Indel	PF3D7_0709900	upstream_gene_variant	c.-914_-913delAT
Pf3D7_07_v3	446836	ATTT	ATTT	A	Indel	PF3D7_0709900	upstream_gene_variant	c.-958_-956delAAA
Pf3D7_07_v3	446847	T	T	C	SNP	PF3D7_0709900	upstream_gene_variant	c.-966A>G
Pf3D7_07_v3	447089	ATATATATATG	ATATATATATG	A	Indel	PF3D7_0709900	upstream_gene_variant	c.-1218_-1209delCATATATATA
Pf3D7_07_v3	447219	C	C	T	SNP	PF3D7_0709900	upstream_gene_variant	c.-1338G>A
Pf3D7_07_v3	447356	G	G	A	SNP	PF3D7_0709900	upstream_gene_variant	c.-1475C>T
Pf3D7_07_v3	449571	G	G	A	SNP	PF3D7_0710000	missense_variant	p.Thr2581Ile/c.7742C>T
Pf3D7_07_v3	449687	T	T	A	SNP	PF3D7_0710000	missense_variant	p.Leu2542Phe/c.7626A>T
Pf3D7_07_v3	449692	T	T	A	SNP	PF3D7_0710000	missense_variant	p.Ile2541Leu/c.7621A>T
Pf3D7_07_v3	449790	T	T	A	SNP	PF3D7_0710000	missense_variant	p.Asp2508Val/c.7523A>T
Pf3D7_07_v3	449987	C	C	T	SNP	PF3D7_0710000	synonymous_variant	p.Lys2442Lys/c.7326G>A
Pf3D7_07_v3	450016	A	A	G	SNP	PF3D7_0710000	missense_variant	p.Tyr2433His/c.7297T>C
Pf3D7_07_v3	450032	A	A	G	SNP	PF3D7_0710000	synonymous_variant	p.Asp2427Asp/c.7281T>C
Pf3D7_07_v3	450424	G	G	T	SNP	PF3D7_0710000	missense_variant	p.His2297Asn/c.6889C>A
Pf3D7_07_v3	450527	T	T	C	SNP	PF3D7_0710000	synonymous_variant	p.Arg2262Arg/c.6786A>G
Pf3D7_07_v3	450529	G	G	T	SNP	PF3D7_0710000	synonymous_variant	p.Arg2262Arg/c.6784C>A
Pf3D7_07_v3	450968	T	T	C	SNP	PF3D7_0710000	synonymous_variant	p.Thr2115Thr/c.6345A>G
Pf3D7_07_v3	451126	T	T	C	SNP	PF3D7_0710000	missense_variant	p.Ser2063Gly/c.6187A>G
Pf3D7_07_v3	451514	T	T	C	SNP	PF3D7_0710000	synonymous_variant	p.Lys1933Lys/c.5799A>G
Pf3D7_07_v3	451640	T	T	G	SNP	PF3D7_0710000	missense_variant	p.Lys1891Asn/c.5673A>C
Pf3D7_07_v3	452420	A	A	G	SNP	PF3D7_0710000	synonymous_variant	p.Ile1631Ile/c.4893T>C
Pf3D7_07_v3	452764	C	C	G	SNP	PF3D7_0710000	missense_variant	p.Glu1517Gln/c.4549G>C
Pf3D7_07_v3	454026	C	C	T	SNP	PF3D7_0710000	missense_variant	p.Ala1247Thr/c.3739G>A
Pf3D7_07_v3	454686	A	A	AAAATTAAATC	Indel	PF3D7_0710000	intron_variant	c.3402+69_3402+70insGATTTAATTT
Pf3D7_07_v3	455362	G	G	A	SNP	PF3D7_0710000	missense_variant	p.Ala971Val/c.2912C>T
Pf3D7_07_v3	455494	A	A	G	SNP	PF3D7_0710000	missense_variant	p.Ile927Thr/c.2780T>C
Pf3D7_07_v3	455550	T	T	A	SNP	PF3D7_0710000	stop_lost	p.Ter908Tyrext*?/c.2724A>T
Pf3D7_07_v3	455626	C	C	A	SNP	PF3D7_0710000	missense_variant	p.Cys883Phe/c.2648G>T
Pf3D7_07_v3	455798	G	G	A	SNP	PF3D7_0710000	intron_variant	c.2548-72C>T
Pf3D7_07_v3	455974	A	A	G	SNP	PF3D7_0710000	synonymous_variant	p.Pro841Pro/c.2523T>C
Pf3D7_07_v3	456232	C	C	G	SNP	PF3D7_0710000	missense_variant	p.Met755Ile/c.2265G>C
Pf3D7_07_v3	456262	G	G	T	SNP	PF3D7_0710000	synonymous_variant	p.Gly745Gly/c.2235C>A
Pf3D7_07_v3	456532	T	T	G	SNP	PF3D7_0710000	missense_variant	p.Gln655His/c.1965A>C
Pf3D7_07_v3	456774	G	G	A	SNP	PF3D7_0710000	synonymous_variant	p.Leu575Leu/c.1723C>T
Pf3D7_07_v3	457005	G	G	A	SNP	PF3D7_0710000	synonymous_variant	p.Leu498Leu/c.1492C>T
Pf3D7_07_v3	457219	A	A	G	SNP	PF3D7_0710000	synonymous_variant	p.Tyr426Tyr/c.1278T>C
Pf3D7_07_v3	457269	G	G	T	SNP	PF3D7_0710000	missense_variant	p.His410Asn/c.1228C>A
Pf3D7_07_v3	457641	A	A	G	SNP	PF3D7_0710000	synonymous_variant	p.Leu286Leu/c.856T>C
Pf3D7_07_v3	458108	C	C	CTAT	Indel	PF3D7_0710000	conservative_inframe_insertion	p.Asn129dup/c.386_388dupATA
Pf3D7_07_v3	460942	C	C	A	SNP	PF3D7_0710100	missense_variant	p.Gln296Lys/c.886C>A
Pf3D7_07_v3	461191	C	C	T	SNP	PF3D7_0710100	synonymous_variant	p.Leu379Leu/c.1135C>T
Pf3D7_07_v3	461508	G	G	GAA	Indel	PF3D7_0710000	upstream_gene_variant	c.-3013_-3012insTT
Pf3D7_07_v3	461868	A	A	T	SNP	PF3D7_0710000	upstream_gene_variant	c.-3372T>A
Pf3D7_07_v3	461931	A	A	C	SNP	PF3D7_0710000	upstream_gene_variant	c.-3435T>G
Pf3D7_07_v3	462178	C	C	T	SNP	PF3D7_0710000	upstream_gene_variant	c.-3682G>A
Pf3D7_07_v3	462295	CT	CT	C	Indel	PF3D7_0710000	upstream_gene_variant	c.-3800delA
Pf3D7_07_v3	462426	A	A	T	SNP	PF3D7_0710000	upstream_gene_variant	c.-3930T>A
Pf3D7_07_v3	463046	GTA	GTA	G	Indel	PF3D7_0710000	upstream_gene_variant	c.-4552_-4551delTA
Pf3D7_07_v3	463422	A	A	AAATAATAAT	Indel	PF3D7_0710200	disruptive_inframe_insertion	p.Asn112_Asn114dup/c.336_344dupTAATAATAA
Pf3D7_07_v3	463705	G	G	A	SNP	PF3D7_0710200	missense_variant	p.Ala201Thr/c.601G>A
Pf3D7_07_v3	463815	A	A	AAAT	Indel	PF3D7_0710200	disruptive_inframe_insertion	p.Asn242dup/c.726_728dupTAA
Pf3D7_07_v3	463876	T	T	C	SNP	PF3D7_0710200	synonymous_variant	p.Leu258Leu/c.772T>C
Pf3D7_07_v3	464260	G	G	GATA	Indel	PF3D7_0710200	conservative_inframe_insertion	p.Asn392dup/c.1174_1176dupAAT
Pf3D7_07_v3	464317	G	G	A	SNP	PF3D7_0710200	missense_variant	p.Val405Ile/c.1213G>A
Pf3D7_07_v3	464353	G	G	T	SNP	PF3D7_0710200	missense_variant	p.Val417Leu/c.1249G>T
Pf3D7_07_v3	465082	GAAAAAAATGAAACAAAAACAGAAACAAAAAATGAAA	GAAAAAAATGAAACAAAAACAGAAACAAAAAATGAAA	G	Indel	PF3D7_0710200	disruptive_inframe_deletion	p.Thr666_Lys677del/c.1997_2032delCAGAAACAAAAAATGAAAAAAAAAATGAAACAAAAA
Pf3D7_07_v3	465146	A	A	G	SNP	PF3D7_0710200	missense_variant	p.Asn681Ser/c.2042A>G
Pf3D7_07_v3	465147	TAATGAAAAAAAA	TAATGAAAAAAAA	T	Indel	PF3D7_0710200	disruptive_inframe_deletion	p.Lys684_Glu687del/c.2051_2062delAAAAAAATGAAA
Pf3D7_07_v3	465426	T	T	C	SNP	PF3D7_0710200	synonymous_variant	p.Ile774Ile/c.2322T>C
Pf3D7_07_v3	465508	A	A	G	SNP	PF3D7_0710200	missense_variant	p.Ile802Val/c.2404A>G
Pf3D7_07_v3	465579	A	A	G	SNP	PF3D7_0710200	missense_variant	p.Ile825Met/c.2475A>G
Pf3D7_07_v3	465648	T	T	C	SNP	PF3D7_0710200	synonymous_variant	p.Asp848Asp/c.2544T>C
Pf3D7_07_v3	465691	G	G	A	SNP	PF3D7_0710200	missense_variant	p.Asp863Asn/c.2587G>A
Pf3D7_07_v3	465702	T	T	TA	Indel	PF3D7_0710200	frameshift_variant	p.Ile867fs/c.2599dupA
Pf3D7_07_v3	465707	C	C	CA	Indel	PF3D7_0710200	frameshift_variant	p.Thr869fs/c.2603_2604insA
Pf3D7_07_v3	465709	A	A	ATGTCAATTAAATAATTCCTCATGTCAATTAAATAATTCCT	Indel	PF3D7_0710200	frameshift_variant+stop_gained	p.Thr869fs/c.2605_2606insTGTCAATTAAATAATTCCTCATGTCAATTAAATAATTCCT
Pf3D7_07_v3	465729	A	A	C	SNP	PF3D7_0710200	synonymous_variant	p.Ser875Ser/c.2625A>C
Pf3D7_07_v3	465750	A	A	C	SNP	PF3D7_0710200	synonymous_variant	p.Ser882Ser/c.2646A>C
Pf3D7_07_v3	465757	G	G	C	SNP	PF3D7_0710200	missense_variant	p.Glu885Gln/c.2653G>C
Pf3D7_07_v3	465771	A	A	C	SNP	PF3D7_0710200	synonymous_variant	p.Ser889Ser/c.2667A>C
Pf3D7_07_v3	465773	C	C	CTTGTCAATT	Indel	PF3D7_0710200	disruptive_inframe_insertion	p.Thr890_Asn891insCysGlnLeu/c.2669_2670insTTGTCAATT
Pf3D7_07_v3	465776	A	A	ATAATTCCACTTG	Indel	PF3D7_0710200	conservative_inframe_insertion	p.Asn891_Gln892insAsnSerThrCys/c.2673_2674insAATTCCACTTGT
Pf3D7_07_v3	465793	A	A	G	SNP	PF3D7_0710200	missense_variant	p.Ile897Val/c.2689A>G
Pf3D7_07_v3	465794	T	T	G	SNP	PF3D7_0710200	missense_variant	p.Ile897Arg/c.2690T>G
Pf3D7_07_v3	465849	G	G	T	SNP	PF3D7_0710200	synonymous_variant	p.Ser915Ser/c.2745G>T
Pf3D7_07_v3	465928	A	A	G	SNP	PF3D7_0710200	missense_variant	p.Asn942Asp/c.2824A>G
Pf3D7_07_v3	465946	ATGT	ATGT	A	Indel	PF3D7_0710200	disruptive_inframe_deletion	p.Met948_Leu949delinsIle/c.2844_2846delGTT
Pf3D7_07_v3	466102	A	A	C	SNP	PF3D7_0710200	missense_variant	p.Asn1000His/c.2998A>C
Pf3D7_07_v3	466106	A	A	C	SNP	PF3D7_0710200	missense_variant	p.Gln1001Pro/c.3002A>C
Pf3D7_07_v3	466109	G	G	A	SNP	PF3D7_0710200	missense_variant	p.Gly1002Asp/c.3005G>A
Pf3D7_07_v3	466120	G	G	A	SNP	PF3D7_0710200	missense_variant	p.Glu1006Lys/c.3016G>A
Pf3D7_07_v3	466124	C	C	G	SNP	PF3D7_0710200	missense_variant	p.Ser1007Cys/c.3020C>G
Pf3D7_07_v3	466133	A	A	G	SNP	PF3D7_0710200	missense_variant	p.Asp1010Gly/c.3029A>G
Pf3D7_07_v3	466159	A	A	G	SNP	PF3D7_0710200	missense_variant	p.Ser1019Gly/c.3055A>G
Pf3D7_07_v3	466431	A	A	T	SNP	PF3D7_0710200	missense_variant	p.Lys1109Asn/c.3327A>T
Pf3D7_07_v3	466482	T	T	C	SNP	PF3D7_0710200	synonymous_variant	p.Asn1126Asn/c.3378T>C
Pf3D7_07_v3	466492	C	C	A	SNP	PF3D7_0710200	missense_variant	p.Gln1130Lys/c.3388C>A
Pf3D7_07_v3	466648	A	A	G	SNP	PF3D7_0710200	missense_variant	p.Asn1182Asp/c.3544A>G
Pf3D7_07_v3	466843	G	G	A	SNP	PF3D7_0710200	missense_variant	p.Val1247Ile/c.3739G>A
Pf3D7_07_v3	467025	G	G	A	SNP	PF3D7_0710200	synonymous_variant	p.Glu1307Glu/c.3921G>A
Pf3D7_07_v3	467205	T	T	G	SNP	PF3D7_0710200	missense_variant	p.Asn1367Lys/c.4101T>G
Pf3D7_07_v3	468084	G	G	A	SNP	PF3D7_0710200	synonymous_variant	p.Leu1660Leu/c.4980G>A
Pf3D7_07_v3	468150	C	C	T	SNP	PF3D7_0710200	synonymous_variant	p.Asp1682Asp/c.5046C>T
Pf3D7_07_v3	468156	C	C	T	SNP	PF3D7_0710200	synonymous_variant	p.Ile1684Ile/c.5052C>T
Pf3D7_07_v3	468158	T	T	G	SNP	PF3D7_0710200	missense_variant	p.Ile1685Ser/c.5054T>G
Pf3D7_07_v3	468228	C	C	T	SNP	PF3D7_0710200	synonymous_variant	p.Ile1708Ile/c.5124C>T
Pf3D7_07_v3	468248	G	G	C	SNP	PF3D7_0710200	missense_variant	p.Arg1715Thr/c.5144G>C
Pf3D7_07_v3	468298	A	A	G	SNP	PF3D7_0710200	missense_variant	p.Thr1732Ala/c.5194A>G
Pf3D7_07_v3	468299	C	C	A	SNP	PF3D7_0710200	missense_variant	p.Thr1732Lys/c.5195C>A
Pf3D7_07_v3	468365	G	G	T	SNP	PF3D7_0710200	missense_variant	p.Arg1754Met/c.5261G>T
Pf3D7_07_v3	468400	C	C	A	SNP	PF3D7_0710200	missense_variant	p.His1766Asn/c.5296C>A
Pf3D7_07_v3	468403	G	G	C	SNP	PF3D7_0710200	missense_variant	p.Glu1767Gln/c.5299G>C
Pf3D7_07_v3	468408	G	G	A	SNP	PF3D7_0710200	missense_variant	p.Met1768Ile/c.5304G>A
Pf3D7_07_v3	468471	C	C	G	SNP	PF3D7_0710200	missense_variant	p.Asn1789Lys/c.5367C>G
Pf3D7_07_v3	468472	A	A	C	SNP	PF3D7_0710200	missense_variant	p.Lys1790Gln/c.5368A>C
Pf3D7_07_v3	468530	T	T	A	SNP	PF3D7_0710200	missense_variant	p.Leu1809Gln/c.5426T>A
Pf3D7_07_v3	468540	C	C	A	SNP	PF3D7_0710200	synonymous_variant	p.Ile1812Ile/c.5436C>A
Pf3D7_07_v3	468541	C	C	G	SNP	PF3D7_0710200	missense_variant	p.Gln1813Glu/c.5437C>G
Pf3D7_07_v3	468741	G	G	T	SNP	PF3D7_0710200	missense_variant	p.Glu1879Asp/c.5637G>T
Pf3D7_07_v3	468798	G	G	A	SNP	PF3D7_0710200	synonymous_variant	p.Leu1898Leu/c.5694G>A
Pf3D7_07_v3	468876	T	T	C	SNP	PF3D7_0710200	synonymous_variant	p.Ile1924Ile/c.5772T>C
Pf3D7_07_v3	468897	T	T	G	SNP	PF3D7_0710200	missense_variant	p.Asn1931Lys/c.5793T>G
Pf3D7_07_v3	468931	C	C	G	SNP	PF3D7_0710200	missense_variant	p.Gln1943Glu/c.5827C>G
Pf3D7_07_v3	469454	A	A	G	SNP	PF3D7_0710200	missense_variant	p.Asn2117Ser/c.6350A>G
Pf3D7_07_v3	469462	G	G	A	SNP	PF3D7_0710200	missense_variant	p.Val2120Ile/c.6358G>A
Pf3D7_07_v3	469463	T	T	C	SNP	PF3D7_0710200	missense_variant	p.Val2120Ala/c.6359T>C
Pf3D7_07_v3	469465	C	C	G	SNP	PF3D7_0710200	missense_variant	p.Gln2121Glu/c.6361C>G
Pf3D7_07_v3	469484	A	A	AGAACACCAAAAATGTGATGATCCAATTGGATAAAGAAAAG	Indel	PF3D7_0710200	frameshift_variant	p.Lys2128fs/c.6383_6384insCACCAAAAATGTGATGATCCAATTGGATAAAGAAAAGGAA
Pf3D7_07_v3	469490	C	C	CA	Indel	PF3D7_0710200	frameshift_variant	p.Lys2130fs/c.6386_6387insA
Pf3D7_07_v3	469527	G	G	A	SNP	PF3D7_0710200	synonymous_variant	p.Glu2141Glu/c.6423G>A
Pf3D7_07_v3	469542	T	T	G	SNP	PF3D7_0710200	synonymous_variant	p.Val2146Val/c.6438T>G
Pf3D7_07_v3	469554	A	A	G	SNP	PF3D7_0710200	synonymous_variant	p.Leu2150Leu/c.6450A>G
Pf3D7_07_v3	469557	G	G	T	SNP	PF3D7_0710200	missense_variant	p.Glu2151Asp/c.6453G>T
Pf3D7_07_v3	469559	G	G	A	SNP	PF3D7_0710200	missense_variant	p.Arg2152Lys/c.6455G>A
Pf3D7_07_v3	469565	G	G	A	SNP	PF3D7_0710200	missense_variant	p.Arg2154Lys/c.6461G>A
Pf3D7_07_v3	469589	T	T	C	SNP	PF3D7_0710200	missense_variant	p.Ile2162Thr/c.6485T>C
Pf3D7_07_v3	469628	G	G	A	SNP	PF3D7_0710200	missense_variant	p.Ser2175Asn/c.6524G>A
Pf3D7_07_v3	469640	T	T	A	SNP	PF3D7_0710200	missense_variant	p.Val2179Asp/c.6536T>A
Pf3D7_07_v3	470356	A	A	G	SNP	PF3D7_0710200	missense_variant	p.Lys2418Glu/c.7252A>G
Pf3D7_07_v3	471237	T	T	C	SNP	PF3D7_0710200	synonymous_variant	p.Asp2711Asp/c.8133T>C
Pf3D7_07_v3	471442	G	G	C	SNP	PF3D7_0710200	missense_variant	p.Val2780Leu/c.8338G>C
Pf3D7_07_v3	472293	A	A	G	SNP	PF3D7_0710400	upstream_gene_variant	c.-2330A>G
Pf3D7_07_v3	472294	T	T	A	SNP	PF3D7_0710400	upstream_gene_variant	c.-2329T>A
Pf3D7_07_v3	472959	AGAAATAT	AGAAATAT	A	Indel	PF3D7_0710300	intron_variant	c.262-31_262-25delATATTTC
Pf3D7_07_v3	472985	A	A	T	SNP	PF3D7_0710300	intron_variant	c.262-50T>A
Pf3D7_07_v3	473039	A	A	T	SNP	PF3D7_0710300	intron_variant	c.261+33T>A
Pf3D7_07_v3	473054	A	A	T	SNP	PF3D7_0710300	intron_variant	c.261+18T>A
Pf3D7_07_v3	473203	G	G	A	SNP	PF3D7_0710300	missense_variant	p.Arg44Cys/c.130C>T
Pf3D7_07_v3	473285	A	A	AAT	Indel	PF3D7_0710300	intron_variant	c.87-40_87-39insAT
Pf3D7_07_v3	473334	A	A	T	SNP	PF3D7_0710300	intron_variant	c.87-88T>A
Pf3D7_07_v3	473404	T	T	A	SNP	PF3D7_0710300	intron_variant	c.86+52A>T
Pf3D7_07_v3	474179	A	A	AAT	Indel	PF3D7_0710300	upstream_gene_variant	c.-639_-638insAT
Pf3D7_07_v3	474492	G	G	T	SNP	PF3D7_0710300	upstream_gene_variant	c.-951C>A
Pf3D7_07_v3	474587	A	A	AT	Indel	PF3D7_0710300	upstream_gene_variant	c.-1047_-1046insA
Pf3D7_07_v3	474590	A	A	ATTG	Indel	PF3D7_0710300	upstream_gene_variant	c.-1050_-1049insCAA
Pf3D7_07_v3	474754	A	A	G	SNP	PF3D7_0710400	synonymous_variant	p.Lys44Lys/c.132A>G
Pf3D7_07_v3	474973	AAATAAT	AAATAAT	A	Indel	PF3D7_0710400	disruptive_inframe_deletion	p.Asn124_Asn125del/c.371_376delATAATA
Pf3D7_07_v3	475469	A	A	G	SNP	PF3D7_0710400	missense_variant	p.Asn283Asp/c.847A>G
Pf3D7_07_v3	475576	T	T	A	SNP	PF3D7_0710400	missense_variant	p.Asp318Glu/c.954T>A
Pf3D7_07_v3	475932	T	T	A	SNP	PF3D7_0710300	upstream_gene_variant	c.-2391A>T
Pf3D7_07_v3	475957	T	T	A	SNP	PF3D7_0710300	upstream_gene_variant	c.-2416A>T
Pf3D7_07_v3	475987	T	T	C	SNP	PF3D7_0710300	upstream_gene_variant	c.-2446A>G
Pf3D7_07_v3	476196	G	G	GAAAT	Indel	PF3D7_0710500	splice_region_variant+intron_variant	c.690-6_690-5insATTT
Pf3D7_07_v3	476223	T	T	A	SNP	PF3D7_0710500	intron_variant	c.690-32A>T
Pf3D7_12_v3	1141368	A	A	G	SNP	PF3D7_1228000	synonymous_variant	p.Lys142Lys/c.426A>G
Pf3D7_12_v3	1142287	AT	AT	A	Indel	PF3D7_1228100	intron_variant	c.726+13delA
Pf3D7_12_v3	1144925	A	A	AAATAATAAT	Indel	PF3D7_1228200	disruptive_inframe_insertion	p.Asn433_Asn435dup/c.1296_1304dupTAATAATAA
Pf3D7_12_v3	1144984	G	G	GTAA	Indel	PF3D7_1228200	conservative_inframe_insertion	p.Asn446dup/c.1336_1338dupAAT
Pf3D7_12_v3	1146633	TA	TA	T	Indel	PF3D7_1228100	upstream_gene_variant	c.-3440delT
Pf3D7_12_v3	1146777	AATATATATATATATATATATAT	AATATATATATATATATATATAT	A	Indel	PF3D7_1228100	upstream_gene_variant	c.-3605_-3584delATATATATATATATATATATAT
Pf3D7_12_v3	1146897	A	A	T	SNP	PF3D7_1228100	upstream_gene_variant	c.-3703T>A
Pf3D7_12_v3	1147315	GATATT	GATATT	G	Indel	PF3D7_1228100	upstream_gene_variant	c.-4126_-4122delAATAT
Pf3D7_12_v3	1147918	AAT	AAT	A	Indel	PF3D7_1228100	upstream_gene_variant	c.-4726_-4725delAT
Pf3D7_12_v3	1150839	ATAATATGAATAACATGAG	ATAATATGAATAACATGAG	A	Indel	PF3D7_1228300	disruptive_inframe_deletion	p.Met927_Asn932del/c.2778_2795delCATGAGTAATATGAATAA
Pf3D7_12_v3	1150947	GTAATATGAA	GTAATATGAA	G	Indel	PF3D7_1228300	disruptive_inframe_deletion	p.Asn952_Met954del/c.2855_2863delATAATATGA
Pf3D7_12_v3	1151095	TATATAATATAATATA	TATATAATATAATATA	T	Indel	PF3D7_1228300	intron_variant	c.2945+41_2945+55delATATAATATAATATA
Pf3D7_12_v3	1151617	CT	CT	C	Indel	PF3D7_1228400	upstream_gene_variant	c.-1734delT
Pf3D7_12_v3	1152444	G	G	GA	Indel	PF3D7_1228400	upstream_gene_variant	c.-908_-907insA
Pf3D7_12_v3	1154374	T	T	C	SNP	PF3D7_1228400	synonymous_variant	p.Tyr341Tyr/c.1023T>C
Pf3D7_12_v3	1155183	TGAAAAATATTTATAATGATGATAATAA	TGAAAAATATTTATAATGATGATAATAA	T	Indel	PF3D7_1228400	disruptive_inframe_deletion	p.Lys630_Lys638del/c.1887_1913delGAAAAATATTTATAATGATGATAATAA
Pf3D7_12_v3	1156795	CAATAAT	CAATAAT	C	Indel	PF3D7_1228400	disruptive_inframe_deletion	p.Asn1160_Asn1161del/c.3479_3484delATAATA
Pf3D7_12_v3	1156915	T	T	G	SNP	PF3D7_1228400	synonymous_variant	p.Thr1188Thr/c.3564T>G
Pf3D7_12_v3	1157086	G	G	A	SNP	PF3D7_1228400	synonymous_variant	p.Gln1245Gln/c.3735G>A
Pf3D7_12_v3	1157440	G	G	A	SNP	PF3D7_1228400	synonymous_variant	p.Glu1363Glu/c.4089G>A
Pf3D7_12_v3	1157470	G	G	A	SNP	PF3D7_1228400	synonymous_variant	p.Glu1373Glu/c.4119G>A
Pf3D7_12_v3	1157500	G	G	A	SNP	PF3D7_1228400	synonymous_variant	p.Glu1383Glu/c.4149G>A
Pf3D7_12_v3	1157518	G	G	T	SNP	PF3D7_1228400	missense_variant	p.Glu1389Asp/c.4167G>T
Pf3D7_12_v3	1158474	T	T	C	SNP	PF3D7_1228500	upstream_gene_variant	c.-80T>C
Pf3D7_12_v3	1158678	A	A	AATTT	Indel	PF3D7_1228500	intron_variant	c.30-31_30-30insATTT
Pf3D7_12_v3	1160091	C	C	G	SNP		intergenic_region	n.1160091C>G
Pf3D7_12_v3	1160135	T	T	TTA	Indel		intergenic_region	n.1160135_1160136insTA
Pf3D7_12_v3	1160653	A	A	T	SNP	PF3D7_1228700	upstream_gene_variant	c.-4855A>T
Pf3D7_12_v3	1160767	TTTC	TTTC	T	Indel	PF3D7_1228600	conservative_inframe_deletion	p.Glu731del/c.2191_2193delGAA
Pf3D7_12_v3	1160833	TTTCTTTTTC	TTTCTTTTTC	T	Indel	PF3D7_1228600	conservative_inframe_deletion	p.Glu707_Glu709del/c.2119_2127delGAAAAAGAA
Pf3D7_12_v3	1160872	CTTCTTT	CTTCTTT	C	Indel	PF3D7_1228600	conservative_inframe_deletion	p.Lys695_Glu696del/c.2083_2088delAAAGAA
Pf3D7_12_v3	1160903	T	T	C	SNP	PF3D7_1228600	synonymous_variant	p.Lys686Lys/c.2058A>G
Pf3D7_12_v3	1160905	TTTC	TTTC	T	Indel	PF3D7_1228600	conservative_inframe_deletion	p.Glu685del/c.2053_2055delGAA
Pf3D7_12_v3	1160918	C	C	T	SNP	PF3D7_1228600	synonymous_variant	p.Lys681Lys/c.2043G>A
Pf3D7_12_v3	1161835	C	C	T	SNP	PF3D7_1228600	missense_variant	p.Asp376Asn/c.1126G>A
Pf3D7_12_v3	1161883	C	C	G	SNP	PF3D7_1228600	missense_variant	p.Glu360Gln/c.1078G>C
Pf3D7_12_v3	1162026	T	T	C	SNP	PF3D7_1228600	missense_variant	p.Asn312Ser/c.935A>G
Pf3D7_12_v3	1162825	A	A	C	SNP	PF3D7_1228600	missense_variant	p.Phe46Val/c.136T>G
Pf3D7_12_v3	1162985	A	A	T	SNP	PF3D7_1228600	upstream_gene_variant	c.-25T>A
Pf3D7_12_v3	1164715	AAT	AAT	A	Indel	PF3D7_1228600	upstream_gene_variant	c.-1757_-1756delAT
Pf3D7_12_v3	1168814	T	T	TG	Indel	PF3D7_1228700	intron_variant	c.3190+117_3191-116insG
Pf3D7_12_v3	1170454	T	T	TTCAGATTCCTCA	Indel	PF3D7_1228800	disruptive_inframe_insertion	p.Asp2907_Ser2910dup/c.8721_8732dupTGAGGAATCTGA
Pf3D7_12_v3	1170966	C	C	G	SNP	PF3D7_1228800	missense_variant	p.Glu2741Gln/c.8221G>C
Pf3D7_12_v3	1172175	G	G	T	SNP	PF3D7_1228800	missense_variant	p.Arg2338Ser/c.7012C>A
Pf3D7_12_v3	1172245	T	T	A	SNP	PF3D7_1228800	missense_variant	p.Lys2314Asn/c.6942A>T
Pf3D7_12_v3	1173205	TTTA	TTTA	T	Indel	PF3D7_1228800	disruptive_inframe_deletion	p.Asn1993del/c.5979_5981delTAA
Pf3D7_12_v3	1174709	A	A	G	SNP	PF3D7_1228800	missense_variant	p.Val1493Ala/c.4478T>C
Pf3D7_12_v3	1175783	G	G	T	SNP	PF3D7_1228800	missense_variant	p.Thr1135Asn/c.3404C>A
Pf3D7_12_v3	1175788	T	T	A	SNP	PF3D7_1228800	synonymous_variant	p.Gly1133Gly/c.3399A>T
Pf3D7_12_v3	1175801	A	A	G	SNP	PF3D7_1228800	missense_variant	p.Ile1129Thr/c.3386T>C
Pf3D7_12_v3	1176060	AATT	AATT	A	Indel	PF3D7_1228800	conservative_inframe_deletion	p.Asn1042del/c.3124_3126delAAT
Pf3D7_12_v3	1176451	TTTATTATTATTATTA	TTTATTATTATTATTA	T	Indel	PF3D7_1228800	disruptive_inframe_deletion	p.Asn907_Asn911del/c.2721_2735delTAATAATAATAATAA
Pf3D7_12_v3	1176502	A	A	G	SNP	PF3D7_1228800	synonymous_variant	p.Asn895Asn/c.2685T>C
Pf3D7_12_v3	1176627	A	A	C	SNP	PF3D7_1228800	missense_variant	p.Tyr854Asp/c.2560T>G
Pf3D7_12_v3	1176681	C	C	A	SNP	PF3D7_1228800	missense_variant	p.Asp836Tyr/c.2506G>T
Pf3D7_12_v3	1179790	A	A	AT	Indel	PF3D7_1228800	upstream_gene_variant	c.-605_-604insA
Pf3D7_12_v3	1180081	A	A	G	SNP	PF3D7_1228800	upstream_gene_variant	c.-895T>C
Pf3D7_12_v3	1181013	A	A	AAT	Indel	PF3D7_1228900	intron_variant	c.2110-27_2110-26insAT
Pf3D7_12_v3	1181272	A	A	AAC	Indel	PF3D7_1228900	intron_variant	c.1980-43_1980-42insGT
Pf3D7_12_v3	1182341	T	T	TTA	Indel	PF3D7_1228900	intron_variant	c.1569+68_1570-67insTA
Pf3D7_12_v3	1182766	A	A	ATTTATT	Indel	PF3D7_1228900	intron_variant	c.1376+26_1376+27insAATAAA
Pf3D7_12_v3	1182895	G	G	T	SNP	PF3D7_1228900	missense_variant+splice_region_variant	p.Pro425Gln/c.1274C>A
Pf3D7_12_v3	1183153	ATATATTTT	ATATATTTT	A	Indel	PF3D7_1228900	intron_variant	c.1207+50_1208-51delAAAATATA
Pf3D7_12_v3	1183430	AAAAAT	AAAAAT	A	Indel	PF3D7_1228900	intron_variant	c.997-14_997-10delATTTT
Pf3D7_12_v3	1183497	T	T	TTA	Indel	PF3D7_1228900	intron_variant	c.996+74_996+75insTA
Pf3D7_12_v3	1184925	A	A	G	SNP	PF3D7_1228900	missense_variant	p.Val127Ala/c.380T>C
Pf3D7_12_v3	1185086	GTATA	GTATA	G	Indel	PF3D7_1228900	intron_variant	c.250-35_250-32delTATA
Pf3D7_12_v3	1185494	CTTCTT	CTTCTT	C	Indel	PF3D7_1228900	upstream_gene_variant	c.-16_-12delAAGAA
Pf3D7_12_v3	1185768	A	A	T	SNP	PF3D7_1228900	upstream_gene_variant	c.-285T>A
Pf3D7_12_v3	1192242	A	A	G	SNP		intergenic_region	n.1192242A>G
Pf3D7_12_v3	1192247	T	T	A	SNP		intergenic_region	n.1192247T>A
Pf3D7_12_v3	1192635	CACATGTATATATGATAT	CACATGTATATATGATAT	C	Indel		intergenic_region	n.1192636_1192652delACATGTATATATGATAT
Pf3D7_12_v3	1192781	A	A	G	SNP		intergenic_region	n.1192781A>G
Pf3D7_12_v3	1193976	C	C	CATTATTATTATT	Indel	PF3D7_1229100	conservative_inframe_insertion	p.Asn1743_Asn1746dup/c.5227_5238dupAATAATAATAAT
Pf3D7_12_v3	1194624	G	G	T	SNP	PF3D7_1229100	missense_variant	p.Leu1531Ile/c.4591C>A
Pf3D7_12_v3	1194636	A	A	T	SNP	PF3D7_1229100	missense_variant	p.Ser1527Thr/c.4579T>A
Pf3D7_12_v3	1196257	CGTGTTATTATTATCTGAT	CGTGTTATTATTATCTGAT	C	Indel	PF3D7_1229100	disruptive_inframe_deletion	p.Ser981_Thr986del/c.2940_2957delATCAGATAATAATAACAC
Pf3D7_12_v3	1197074	T	T	A	SNP	PF3D7_1229100	missense_variant	p.Lys714Ile/c.2141A>T
Pf3D7_12_v3	1197323	T	T	TCATTCACATAATCATTCACATAATCATCCACATAATCATCCACATAACCATCCACATAATCATCCACATAAC	Indel	PF3D7_1229100	conservative_inframe_insertion	p.Asp630_Asp631insGlyTyrValAspAspTyrValAspGlyTyrValAspAspTyrValAspAspTyrValAsnAspTyrValAsn/c.1891_1892insGTTATGTGGATGATTATGTGGATGGTTATGTGGATGATTATGTGGATGATTATGTGAATGATTATGTGAATG
Pf3D7_12_v3	1198435	C	C	CTGATCATTTTCATCATTT	Indel	PF3D7_1229100	disruptive_inframe_insertion	p.Gln260_Asn261insAsnAspGluAsnAspGln/c.779_780insAAATGATGAAAATGATCA
Pf3D7_12_v3	1198620	G	G	C	SNP	PF3D7_1229100	missense_variant	p.Leu199Val/c.595C>G
Pf3D7_12_v3	1201010	AT	AT	A	Indel	PF3D7_1229100	upstream_gene_variant	c.-1797delA
Pf3D7_12_v3	1202126	TTTTTATTTTATTTTATTTTATTTTATTTTATTTTA	TTTTTATTTTATTTTATTTTATTTTATTTTATTTTA	T	Indel	PF3D7_1229100	upstream_gene_variant	c.-2947_-2913delTAAAATAAAATAAAATAAAATAAAATAAAATAAAA
Pf3D7_12_v3	1203065	G	G	A	SNP	PF3D7_1229100	upstream_gene_variant	c.-3851C>T
Pf3D7_12_v3	1207861	CAATAAT	CAATAAT	C	Indel	PF3D7_1229300	conservative_inframe_deletion	p.Asn965_Asn966del/c.2893_2898delAATAAT
Pf3D7_12_v3	1208107	CATATATATATAT	CATATATATATAT	C	Indel	PF3D7_1229400	upstream_gene_variant	c.-804_-793delATATATATATAT
Pf3D7_12_v3	1208703	T	T	A	SNP	PF3D7_1229400	upstream_gene_variant	c.-209T>A
Pf3D7_12_v3	1208792	G	G	GTATT	Indel	PF3D7_1229400	upstream_gene_variant	c.-120_-119insTATT
Pf3D7_12_v3	1209016	AAT	AAT	A	Indel	PF3D7_1229400	intron_variant	c.79+27_79+28delAT
Pf3D7_12_v3	1209469	C	C	T	SNP	PF3D7_1229400	missense_variant	p.Ser93Phe/c.278C>T
Pf3D7_12_v3	1210007	A	A	ATATATATATGTATG	Indel	PF3D7_1229500	upstream_gene_variant	c.-1781_-1780insTATATATATGTATG
Pf3D7_12_v3	1210955	C	C	CA	Indel	PF3D7_1229500	upstream_gene_variant	c.-833_-832insA
Pf3D7_12_v3	1211628	A	A	G	SNP	PF3D7_1229500	upstream_gene_variant	c.-160A>G
Pf3D7_12_v3	1211967	TTA	TTA	T	Indel	PF3D7_1229500	intron_variant	c.88-54_88-53delTA
Pf3D7_12_v3	1212111	A	A	T	SNP	PF3D7_1229500	synonymous_variant	p.Val59Val/c.177A>T
Pf3D7_12_v3	1212117	A	A	G	SNP	PF3D7_1229500	synonymous_variant	p.Thr61Thr/c.183A>G
Pf3D7_12_v3	1213647	ATTTT	ATTTT	A	Indel	PF3D7_1229700	upstream_gene_variant	c.-4533_-4530delTTTT
Pf3D7_12_v3	1214166	CAT	CAT	C	Indel	PF3D7_1229600	intron_variant	c.3396-31_3396-30delAT
Pf3D7_12_v3	1214778	T	T	G	SNP	PF3D7_1229600	missense_variant	p.Ile980Leu/c.2938A>C
Pf3D7_12_v3	1214798	T	T	C	SNP	PF3D7_1229600	missense_variant	p.Tyr973Cys/c.2918A>G
Pf3D7_12_v3	1216848	A	A	C	SNP	PF3D7_1229600	missense_variant	p.Ser290Ala/c.868T>G
Pf3D7_12_v3	1216994	T	T	C	SNP	PF3D7_1229600	missense_variant	p.Asp241Gly/c.722A>G
Pf3D7_12_v3	1218286	T	T	A	SNP	PF3D7_1229700	intron_variant	c.81+25T>A
Pf3D7_12_v3	1218631	GATAT	GATAT	G	Indel	PF3D7_1229700	intron_variant	c.174+54_174+57delATAT
Pf3D7_12_v3	1218960	TAAAAATAAAAAATA	TAAAAATAAAAAATA	T	Indel	PF3D7_1229600	upstream_gene_variant	c.-1259_-1246delTATTTTTTATTTTT
Pf3D7_12_v3	1220222	CTAT	CTAT	C	Indel	PF3D7_1229800	disruptive_inframe_deletion	p.Asn2026del/c.6077_6079delATA
Pf3D7_12_v3	1221885	C	C	CATTATTATT	Indel	PF3D7_1229800	conservative_inframe_insertion	p.Asn1470_Asn1472dup/c.4408_4416dupAATAATAAT
Pf3D7_12_v3	1222326	CATCATTATT	CATCATTATT	C	Indel	PF3D7_1229800	conservative_inframe_deletion	p.Asn1323_Asp1325del/c.3967_3975delAATAATGAT
Pf3D7_12_v3	1222378	G	G	A	SNP	PF3D7_1229800	synonymous_variant	p.Asp1308Asp/c.3924C>T
Pf3D7_12_v3	1222395	C	C	T	SNP	PF3D7_1229800	missense_variant	p.Ala1303Thr/c.3907G>A
Pf3D7_12_v3	1226201	T	T	TA	Indel	PF3D7_1229800	intron_variant	c.247+17_247+18insT
Pf3D7_12_v3	1227166	TA	TA	T	Indel	PF3D7_1229800	upstream_gene_variant	c.-702delT
Pf3D7_12_v3	1227197	AAAAATAAAAT	AAAAATAAAAT	A	Indel	PF3D7_1229800	upstream_gene_variant	c.-742_-733delATTTTATTTT
Pf3D7_12_v3	1227496	A	A	AAT	Indel	PF3D7_1229800	upstream_gene_variant	c.-1032_-1031insAT
Pf3D7_12_v3	1229279	C	C	CACATATATAT	Indel	PF3D7_1229900	intron_variant	c.1377-31_1377-30insATATATATGT
Pf3D7_12_v3	1229573	A	A	C	SNP	PF3D7_1229900	intron_variant	c.1274-28T>G
Pf3D7_12_v3	1232379	AATATATATAT	AATATATATAT	A	Indel	PF3D7_1229900	intron_variant	c.243+68_244-59delATATATATAT
Pf3D7_12_v3	1232894	TTATA	TTATA	T	Indel	PF3D7_1229900	intron_variant	c.36+72_37-69delTATA
Pf3D7_12_v3	1233403	AATAATATAAT	AATAATATAAT	A	Indel	PF3D7_1229900	upstream_gene_variant	c.-408_-399delATTATATTAT
Pf3D7_12_v3	1234080	AAATGAAAATAATGAAAATAATGAAAATAATGAAAAT	AAATGAAAATAATGAAAATAATGAAAATAATGAAAAT	A	Indel	PF3D7_1230000	conservative_inframe_deletion	p.Asn106_Asn117del/c.316_351delAATGAAAATAATGAAAATAATGAAAATAATGAAAAT
Pf3D7_12_v3	1234632	ATATT	ATATT	A	Indel	PF3D7_1230000	intron_variant	c.557-82_557-79delTATT
Pf3D7_12_v3	1237471	T	T	C	SNP	PF3D7_1230000	missense_variant	p.Phe803Ser/c.2408T>C
Pf3D7_12_v3	1239542	CAAT	CAAT	C	Indel	PF3D7_1230000	disruptive_inframe_deletion	p.Asn1495del/c.4484_4486delATA
Pf3D7_12_v3	1241141	ATTTAT	ATTTAT	A	Indel	PF3D7_1230000	intron_variant	c.5908-47_5908-43delTTTAT
Pf3D7_12_v3	1241335	AAT	AAT	A	Indel	PF3D7_1230200	upstream_gene_variant	c.-4199_-4198delAT
Pf3D7_12_v3	1241361	GTTTATTTATTTA	GTTTATTTATTTA	G	Indel	PF3D7_1230200	upstream_gene_variant	c.-4173_-4162delTTTATTTATTTA
Pf3D7_12_v3	1243928	CAAAATA	CAAAATA	C	Indel	PF3D7_1230100	upstream_gene_variant	c.-335_-330delTATTTT
Pf3D7_12_v3	1243973	G	G	GTATATA	Indel	PF3D7_1230100	upstream_gene_variant	c.-375_-374insTATATA
Pf3D7_12_v3	1244280	CTA	CTA	C	Indel	PF3D7_1230100	upstream_gene_variant	c.-683_-682delTA
Pf3D7_12_v3	1244598	T	T	TTATA	Indel	PF3D7_1230100	upstream_gene_variant	c.-1000_-999insTATA
Pf3D7_12_v3	1244944	GAATAAATAAATAAATGAATA	GAATAAATAAATAAATGAATA	G	Indel	PF3D7_1230100	upstream_gene_variant	c.-1365_-1346delTATTCATTTATTTATTTATT
Pf3D7_12_v3	1245850	A	A	T	SNP	PF3D7_1230200	intron_variant	c.101-71A>T
Pf3D7_12_v3	1246082	A	A	G	SNP	PF3D7_1230200	missense_variant	p.Lys88Glu/c.262A>G
Pf3D7_12_v3	1248391	AAATAATAAT	AAATAATAAT	A	Indel	PF3D7_1230200	disruptive_inframe_deletion	p.Asn863_Asn865del/c.2588_2596delATAATAATA
Pf3D7_12_v3	1248593	GTAA	GTAA	G	Indel	PF3D7_1230200	disruptive_inframe_deletion	p.Asn929del/c.2786_2788delATA
Pf3D7_12_v3	1248818	A	A	C	SNP	PF3D7_1230200	missense_variant	p.Gln999Pro/c.2996A>C
Pf3D7_12_v3	1252510	C	C	CATATAT	Indel	PF3D7_1230400	intron_variant	c.185-32_185-31insATATAT
Pf3D7_12_v3	1253149	A	A	AAT	Indel	PF3D7_1230300	upstream_gene_variant	c.-2493_-2492insAT
Pf3D7_12_v3	1253445	A	A	G	SNP	PF3D7_1230300	upstream_gene_variant	c.-2788T>C
Pf3D7_12_v3	1253652	A	A	AAT	Indel	PF3D7_1230300	upstream_gene_variant	c.-2996_-2995insAT
Pf3D7_12_v3	1253695	TATAATAATA	TATAATAATA	T	Indel	PF3D7_1230300	upstream_gene_variant	c.-3047_-3039delTATTATTAT
Pf3D7_12_v3	1255762	A	A	AAT	Indel	PF3D7_1230400	upstream_gene_variant	c.-2696_-2695insAT
Pf3D7_12_v3	1258316	C	C	CT	Indel	PF3D7_1230500	upstream_gene_variant	c.-2836_-2835insA
Pf3D7_12_v3	1258938	T	T	TTATA	Indel	PF3D7_1230500	upstream_gene_variant	c.-3458_-3457insTATA
Pf3D7_12_v3	1260261	A	A	G	SNP	PF3D7_1230700	synonymous_variant	p.Gly214Gly/c.642A>G
Pf3D7_12_v3	1261047	CCAAATGAAGGGTCCACCTGGT	CCAAATGAAGGGTCCACCTGGT	C	Indel	PF3D7_1230700	disruptive_inframe_deletion	p.Lys479_Met485del/c.1437_1457delGGGTCCACCTGGTCAAATGAA
Pf3D7_12_v3	1261140	T	T	C	SNP	PF3D7_1230700	synonymous_variant	p.Asn507Asn/c.1521T>C
Pf3D7_12_v3	1263347	TTATA	TTATA	T	Indel	PF3D7_1230800	upstream_gene_variant	c.-313_-310delTATA
Pf3D7_12_v3	1264838	TATA	TATA	T	Indel	PF3D7_1230800	disruptive_inframe_deletion	p.Asn340del/c.1019_1021delATA
Pf3D7_12_v3	1265230	A	A	G	SNP	PF3D7_1230800	synonymous_variant	p.Arg464Arg/c.1392A>G
Pf3D7_12_v3	1265549	A	A	G	SNP	PF3D7_1230800	missense_variant	p.Lys571Glu/c.1711A>G
Pf3D7_12_v3	1265998	A	A	T	SNP	PF3D7_1230900	upstream_gene_variant	c.-1370A>T
Pf3D7_12_v3	1266275	AT	AT	A	Indel	PF3D7_1230900	upstream_gene_variant	c.-1092delT
Pf3D7_12_v3	1266277	ATATATATAT	ATATATATAT	A	Indel	PF3D7_1230900	upstream_gene_variant	c.-1090_-1082delTATATATAT
Pf3D7_12_v3	1267917	AATAATGATATAT	AATAATGATATAT	A	Indel	PF3D7_1230900	conservative_inframe_deletion	p.Asn197_Tyr200del/c.589_600delAATGATATATAT
Pf3D7_12_v3	1268886	C	C	T	SNP	PF3D7_1230900	missense_variant	p.His507Tyr/c.1519C>T
Pf3D7_12_v3	1268916	TATAATGTTGAAGGTCATAATGTTGAAGGTCATAATGTTGAAGGTCATAATGTTGAAGGTC	TATAATGTTGAAGGTCATAATGTTGAAGGTCATAATGTTGAAGGTCATAATGTTGAAGGTC	T	Indel	PF3D7_1230900	conservative_inframe_deletion	p.His522_Gly541del/c.1564_1623delCATAATGTTGAAGGTCATAATGTTGAAGGTCATAATGTTGAAGGTCATAATGTTGAAGGT
Pf3D7_12_v3	1271185	AATAT	AATAT	A	Indel	PF3D7_1231000	intron_variant	c.15+32_15+35delATAT
Pf3D7_12_v3	1272102	GTATATATA	GTATATATA	G	Indel	PF3D7_1231000	intron_variant	c.417+38_417+45delTATATATA
Pf3D7_12_v3	1273851	C	C	G	SNP	PF3D7_1231000	missense_variant	p.Gln643Glu/c.1927C>G
Pf3D7_12_v3	1274666	AAAG	AAAG	A	Indel	PF3D7_1231000	disruptive_inframe_deletion	p.Lys917del/c.2748_2750delGAA
Pf3D7_12_v3	1282609	T	T	A	SNP	PF3D7_1231200	upstream_gene_variant	c.-2998A>T
Pf3D7_13_v3	24400	G	G	C	SNP	PF3D7_1300100	missense_variant	p.Ala1013Pro/c.3037G>C
Pf3D7_13_v3	24918	A	A	T	SNP	PF3D7_1300100	synonymous_variant	p.Arg1185Arg/c.3555A>T
Pf3D7_13_v3	25705	T	T	A	SNP	PF3D7_1300100	missense_variant	p.Tyr1448Asn/c.4342T>A
Pf3D7_13_v3	26091	A	A	C	SNP	PF3D7_1300100	missense_variant	p.Gln1576His/c.4728A>C
Pf3D7_13_v3	26202	G	G	T	SNP	PF3D7_1300100	missense_variant	p.Glu1613Asp/c.4839G>T
Pf3D7_13_v3	26745	A	A	G	SNP	PF3D7_1300100	intron_variant	c.5175+207A>G
Pf3D7_13_v3	26799	G	G	A	SNP	PF3D7_1300100	intron_variant	c.5175+261G>A
Pf3D7_13_v3	28362	G	G	C	SNP	PF3D7_1300100	missense_variant	p.Val2022Leu/c.6064G>C
Pf3D7_13_v3	28687	C	C	G	SNP	PF3D7_1300100	missense_variant	p.Thr2130Ser/c.6389C>G
Pf3D7_13_v3	31283	G	G	A	SNP	PF3D7_1300200	missense_variant	p.Pro123Leu/c.368C>T
Pf3D7_13_v3	33744	C	C	T	SNP	PF3D7_1300200	upstream_gene_variant	c.-1863G>A
Pf3D7_13_v3	33761	G	G	C	SNP	PF3D7_1300200	upstream_gene_variant	c.-1880C>G
Pf3D7_13_v3	34246	A	A	G	SNP	PF3D7_1300300	synonymous_variant	p.Tyr3251Tyr/c.9753T>C
Pf3D7_13_v3	34283	T	T	A	SNP	PF3D7_1300300	missense_variant	p.Lys3239Met/c.9716A>T
Pf3D7_13_v3	34286	T	T	C	SNP	PF3D7_1300300	stop_retained_variant	p.Ter3238Ter/c.9713A>G
Pf3D7_13_v3	34320	A	A	T	SNP	PF3D7_1300300	missense_variant	p.Cys3227Ser/c.9679T>A
Pf3D7_13_v3	34621	T	T	A	SNP	PF3D7_1300300	stop_lost	p.Ter3126Tyrext*?/c.9378A>T
Pf3D7_13_v3	34735	T	T	C	SNP	PF3D7_1300300	stop_lost	p.Ter3088Trpext*?/c.9264A>G
Pf3D7_13_v3	34741	G	G	A	SNP	PF3D7_1300300	synonymous_variant	p.Asn3086Asn/c.9258C>T
Pf3D7_13_v3	34983	C	C	G	SNP	PF3D7_1300300	missense_variant	p.Asp3006His/c.9016G>C
Pf3D7_13_v3	35212	A	A	AATATGTATGTATAGGTATG	Indel	PF3D7_1300300	intron_variant	c.8845-59_8845-58insCATACCTATACATACATAT
Pf3D7_13_v3	35217	T	T	TATAGGTATGTATGGGTATGTATATATAG	Indel	PF3D7_1300300	intron_variant	c.8845-64_8845-63insCTATATATACATACCCATACATACCTAT
Pf3D7_13_v3	36787	T	T	C	SNP	PF3D7_1300300	synonymous_variant	p.Lys2652Lys/c.7956A>G
Pf3D7_13_v3	36788	T	T	G	SNP	PF3D7_1300300	missense_variant	p.Lys2652Thr/c.7955A>C
Pf3D7_13_v3	36799	G	G	C	SNP	PF3D7_1300300	synonymous_variant	p.Pro2648Pro/c.7944C>G
Pf3D7_13_v3	36855	C	C	T	SNP	PF3D7_1300300	missense_variant	p.Glu2630Lys/c.7888G>A
Pf3D7_13_v3	36856	T	T	G	SNP	PF3D7_1300300	missense_variant	p.Glu2629Asp/c.7887A>C
Pf3D7_13_v3	36859	G	G	A	SNP	PF3D7_1300300	synonymous_variant	p.Tyr2628Tyr/c.7884C>T
Pf3D7_13_v3	36875	T	T	C	SNP	PF3D7_1300300	missense_variant	p.Lys2623Arg/c.7868A>G
Pf3D7_13_v3	36878	G	G	T	SNP	PF3D7_1300300	missense_variant	p.Thr2622Lys/c.7865C>A
Pf3D7_13_v3	36879	T	T	C	SNP	PF3D7_1300300	missense_variant	p.Thr2622Ala/c.7864A>G
Pf3D7_13_v3	37149	G	G	T	SNP	PF3D7_1300300	missense_variant	p.Gln2532Lys/c.7594C>A
Pf3D7_13_v3	37158	C	C	T	SNP	PF3D7_1300300	missense_variant	p.Glu2529Lys/c.7585G>A
Pf3D7_13_v3	37162	T	T	A	SNP	PF3D7_1300300	synonymous_variant	p.Val2527Val/c.7581A>T
Pf3D7_13_v3	37168	A	A	G	SNP	PF3D7_1300300	synonymous_variant	p.Asp2525Asp/c.7575T>C
Pf3D7_13_v3	37171	A	A	T	SNP	PF3D7_1300300	synonymous_variant	p.Arg2524Arg/c.7572T>A
Pf3D7_13_v3	37174	G	G	A	SNP	PF3D7_1300300	synonymous_variant	p.Asn2523Asn/c.7569C>T
Pf3D7_13_v3	37177	A	A	T	SNP	PF3D7_1300300	synonymous_variant	p.Ala2522Ala/c.7566T>A
Pf3D7_13_v3	37192	A	A	T	SNP	PF3D7_1300300	stop_gained	p.Cys2517*/c.7551T>A
Pf3D7_13_v3	38190	G	G	T	SNP	PF3D7_1300300	missense_variant	p.Arg2185Ser/c.6553C>A
Pf3D7_13_v3	38193	A	A	AACC	Indel	PF3D7_1300300	conservative_inframe_insertion	p.Lys2183_Leu2184insGly/c.6549_6550insGGT
Pf3D7_13_v3	38195	T	T	G	SNP	PF3D7_1300300	missense_variant	p.Lys2183Thr/c.6548A>C
Pf3D7_13_v3	38196	TTTCAA	TTTCAA	T	Indel	PF3D7_1300300	frameshift_variant	p.Phe2181fs/c.6542_6546delTTGAA
Pf3D7_13_v3	38203	A	A	AGT	Indel	PF3D7_1300300	frameshift_variant	p.Phe2181fs/c.6539_6540insAC
Pf3D7_13_v3	39092	A	A	G	SNP	PF3D7_1300300	missense_variant	p.Leu1884Pro/c.5651T>C
Pf3D7_13_v3	39874	TACA	TACA	T	Indel	PF3D7_1300300	disruptive_inframe_deletion	p.Val1623del/c.4866_4868delTGT
Pf3D7_13_v3	40015	A	A	G	SNP	PF3D7_1300300	synonymous_variant	p.Asp1576Asp/c.4728T>C
Pf3D7_13_v3	40023	TGG	TGG	T	Indel	PF3D7_1300300	frameshift_variant	p.Thr1573fs/c.4718_4719delCC
Pf3D7_13_v3	40035	A	A	G	SNP	PF3D7_1300300	missense_variant	p.Ser1570Pro/c.4708T>C
Pf3D7_13_v3	40036	A	A	T	SNP	PF3D7_1300300	synonymous_variant	p.Pro1569Pro/c.4707T>A
Pf3D7_13_v3	40107	A	A	G	SNP	PF3D7_1300300	missense_variant	p.Ser1546Pro/c.4636T>C
Pf3D7_13_v3	40134	T	T	C	SNP	PF3D7_1300300	missense_variant	p.Asn1537Asp/c.4609A>G
Pf3D7_13_v3	40528	T	T	C	SNP	PF3D7_1300300	synonymous_variant	p.Glu1405Glu/c.4215A>G
Pf3D7_13_v3	40768	G	G	T	SNP	PF3D7_1300300	missense_variant	p.Asp1325Glu/c.3975C>A
Pf3D7_13_v3	40778	G	G	T	SNP	PF3D7_1300300	missense_variant	p.Thr1322Asn/c.3965C>A
Pf3D7_13_v3	40783	A	A	T	SNP	PF3D7_1300300	missense_variant	p.Asp1320Glu/c.3960T>A
Pf3D7_13_v3	40844	C	C	A	SNP	PF3D7_1300300	missense_variant	p.Arg1300Leu/c.3899G>T
Pf3D7_13_v3	41537	A	A	G	SNP	PF3D7_1300300	missense_variant	p.Val1069Ala/c.3206T>C
Pf3D7_13_v3	41542	A	A	C	SNP	PF3D7_1300300	missense_variant	p.His1067Gln/c.3201T>G
Pf3D7_13_v3	41544	G	G	C	SNP	PF3D7_1300300	missense_variant	p.His1067Asp/c.3199C>G
Pf3D7_13_v3	41556	G	G	T	SNP	PF3D7_1300300	missense_variant	p.Gln1063Lys/c.3187C>A
Pf3D7_13_v3	41559	T	T	C	SNP	PF3D7_1300300	missense_variant	p.Lys1062Glu/c.3184A>G
Pf3D7_13_v3	42296	T	T	G	SNP	PF3D7_1300300	missense_variant	p.Lys816Thr/c.2447A>C
Pf3D7_13_v3	42322	C	C	A	SNP	PF3D7_1300300	synonymous_variant	p.Leu807Leu/c.2421G>T
Pf3D7_13_v3	42647	T	T	G	SNP	PF3D7_1300300	missense_variant	p.Asn699Thr/c.2096A>C
Pf3D7_13_v3	42707	G	G	C	SNP	PF3D7_1300300	missense_variant	p.Thr679Ser/c.2036C>G
Pf3D7_13_v3	42722	C	C	G	SNP	PF3D7_1300300	missense_variant	p.Ser674Thr/c.2021G>C
Pf3D7_13_v3	42737	T	T	C	SNP	PF3D7_1300300	missense_variant	p.Asp669Gly/c.2006A>G
Pf3D7_13_v3	42744	C	C	T	SNP	PF3D7_1300300	missense_variant	p.Asp667Asn/c.1999G>A
Pf3D7_13_v3	42759	C	C	T	SNP	PF3D7_1300300	missense_variant	p.Val662Ile/c.1984G>A
Pf3D7_13_v3	42763	A	A	G	SNP	PF3D7_1300300	synonymous_variant	p.Asn660Asn/c.1980T>C
Pf3D7_13_v3	42766	A	A	C	SNP	PF3D7_1300300	synonymous_variant	p.Thr659Thr/c.1977T>G
Pf3D7_13_v3	42767	G	G	T	SNP	PF3D7_1300300	missense_variant	p.Thr659Asn/c.1976C>A
Pf3D7_13_v3	42774	G	G	T	SNP	PF3D7_1300300	missense_variant	p.Leu657Met/c.1969C>A
Pf3D7_13_v3	42775	T	T	A	SNP	PF3D7_1300300	missense_variant	p.Glu656Asp/c.1968A>T
Pf3D7_13_v3	42818	T	T	A	SNP	PF3D7_1300300	missense_variant	p.Asp642Val/c.1925A>T
Pf3D7_13_v3	42840	C	C	T	SNP	PF3D7_1300300	missense_variant	p.Val635Ile/c.1903G>A
Pf3D7_13_v3	42848	T	T	G	SNP	PF3D7_1300300	missense_variant	p.Asp632Ala/c.1895A>C
Pf3D7_13_v3	42856	T	T	A	SNP	PF3D7_1300300	missense_variant	p.Lys629Asn/c.1887A>T
Pf3D7_13_v3	42861	T	T	G	SNP	PF3D7_1300300	missense_variant	p.Lys628Gln/c.1882A>C
Pf3D7_13_v3	42865	T	T	C	SNP	PF3D7_1300300	synonymous_variant	p.Glu626Glu/c.1878A>G
Pf3D7_13_v3	42871	C	C	CT	Indel	PF3D7_1300300	frameshift_variant	p.Glu625fs/c.1871_1872insA
Pf3D7_13_v3	42878	TC	TC	T	Indel	PF3D7_1300300	frameshift_variant	p.Glu622fs/c.1864delG
Pf3D7_13_v3	42883	T	T	A	SNP	PF3D7_1300300	synonymous_variant	p.Ile620Ile/c.1860A>T
Pf3D7_13_v3	44573	T	T	C	SNP	PF3D7_1300300	missense_variant	p.Lys57Arg/c.170A>G
Pf3D7_13_v3	48350	T	T	G	SNP	PF3D7_1300400	missense_variant	p.Phe205Val/c.613T>G
Pf3D7_13_v3	48351	T	T	C	SNP	PF3D7_1300400	missense_variant	p.Phe205Ser/c.614T>C
Pf3D7_13_v3	48352	T	T	A	SNP	PF3D7_1300400	missense_variant	p.Phe205Leu/c.615T>A
Pf3D7_13_v3	48356	G	G	A	SNP	PF3D7_1300400	missense_variant	p.Glu207Lys/c.619G>A
Pf3D7_13_v3	49425	G	G	A	SNP	PF3D7_1300300	upstream_gene_variant	c.-4683C>T
Pf3D7_13_v3	51179	A	A	C	SNP	PF3D7_1300500	missense_variant	p.Lys106Asn/c.318A>C
Pf3D7_13_v3	52048	A	A	G	SNP		intergenic_region	n.52048A>G
Pf3D7_13_v3	52833	T	T	A	SNP		intergenic_region	n.52833T>A
Pf3D7_13_v3	54017	A	A	C	SNP		intergenic_region	n.54017A>C
Pf3D7_13_v3	54193	T	T	A	SNP	PF3D7_1300600	stop_lost	p.Ter304Leuext*?/c.911A>T
Pf3D7_13_v3	54643	T	T	C	SNP	PF3D7_1300600	stop_lost	p.Ter154Trpext*?/c.461A>G
Pf3D7_13_v3	54649	T	T	C	SNP	PF3D7_1300600	missense_variant	p.Gln152Arg/c.455A>G
Pf3D7_13_v3	54650	GTTGC	GTTGC	G	Indel	PF3D7_1300600	frameshift_variant	p.Trp150fs/c.450_453delGCAA
Pf3D7_13_v3	54656	A	A	AGTAGT	Indel	PF3D7_1300600	frameshift_variant	p.Trp150fs/c.447_448insACTAC
Pf3D7_13_v3	54657	AC	AC	A	Indel	PF3D7_1300600	frameshift_variant	p.Arg149fs/c.446delG
Pf3D7_13_v3	54685	T	T	C	SNP	PF3D7_1300600	stop_lost	p.Ter140Trpext*?/c.419A>G
Pf3D7_13_v3	54852	G	G	C	SNP	PF3D7_1300600	missense_variant	p.Phe84Leu/c.252C>G
Pf3D7_13_v3	54853	A	A	C	SNP	PF3D7_1300600	missense_variant	p.Phe84Cys/c.251T>G
Pf3D7_13_v3	54877	T	T	A	SNP	PF3D7_1300600	missense_variant	p.Asp76Val/c.227A>T
Pf3D7_13_v3	54898	A	A	G	SNP	PF3D7_1300600	missense_variant	p.Leu69Ser/c.206T>C
Pf3D7_13_v3	55707	A	A	G	SNP	PF3D7_1300600	upstream_gene_variant	c.-448T>C
Pf3D7_13_v3	55715	A	A	C	SNP	PF3D7_1300600	upstream_gene_variant	c.-456T>G
Pf3D7_13_v3	55719	T	T	C	SNP	PF3D7_1300600	upstream_gene_variant	c.-460A>G
Pf3D7_13_v3	55732	T	T	G	SNP	PF3D7_1300600	upstream_gene_variant	c.-473A>C
Pf3D7_13_v3	56581	C	C	T	SNP	PF3D7_1300600	upstream_gene_variant	c.-1322G>A
Pf3D7_13_v3	57092	T	T	A	SNP	PF3D7_1300600	upstream_gene_variant	c.-1833A>T
Pf3D7_13_v3	57099	C	C	T	SNP	PF3D7_1300600	upstream_gene_variant	c.-1840G>A
Pf3D7_13_v3	57117	T	T	C	SNP	PF3D7_1300700	stop_lost	p.Ter367Trpext*?/c.1101A>G
Pf3D7_13_v3	57118	C	C	T	SNP	PF3D7_1300700	stop_retained_variant	p.Ter367Ter/c.1100G>A
Pf3D7_13_v3	57127	T	T	G	SNP	PF3D7_1300700	stop_lost	p.Ter364Serext*?/c.1091A>C
Pf3D7_13_v3	57136	C	C	G	SNP	PF3D7_1300700	missense_variant	p.Cys361Ser/c.1082G>C
Pf3D7_13_v3	57154	C	C	T	SNP	PF3D7_1300700	missense_variant	p.Arg355Lys/c.1064G>A
Pf3D7_13_v3	57233	C	C	G	SNP	PF3D7_1300700	missense_variant	p.Val329Leu/c.985G>C
Pf3D7_13_v3	57943	T	T	G	SNP	PF3D7_1300700	missense_variant	p.Tyr92Ser/c.275A>C
Pf3D7_13_v3	70056	T	T	A	SNP	PF3D7_1301000	upstream_gene_variant	c.-3240A>T
Pf3D7_13_v3	71031	C	C	T	SNP	PF3D7_1301000	upstream_gene_variant	c.-4215G>A
Pf3D7_13_v3	73283	ACTGGATCAGCAGCCCAAGCTTTCATTATTTGTCCTTCTGGGTCTGCGCTAGTTTCATCATTTGGATCTGTGTTAGTTAATATTTGGTAAAGAACATTTACGTGTTTAAGATATT	ACTGGATCAGCAGCCCAAGCTTTCATTATTTGTCCTTCTGGGTCTGCGCTAGTTTCATCATTTGGATCTGTGTTAGTTAATATTTGGTAAAGAACATTTACGTGTTTAAGATATT	A	Indel	PF3D7_1301200	stop_lost+conservative_inframe_deletion	p.Asn279_Gln316del/c.835_948del
Pf3D7_13_v3	74836	A	A	G	SNP	PF3D7_1301200	upstream_gene_variant	c.-423T>C
Pf3D7_13_v3	75158	A	A	T	SNP	PF3D7_1301200	upstream_gene_variant	c.-745T>A
Pf3D7_13_v3	75437	CT	CT	C	Indel	PF3D7_1301200	upstream_gene_variant	c.-1025delA
Pf3D7_13_v3	75443	T	T	A	SNP	PF3D7_1301200	upstream_gene_variant	c.-1030A>T
Pf3D7_13_v3	75890	G	G	C	SNP	PF3D7_1301200	upstream_gene_variant	c.-1477C>G
Pf3D7_13_v3	80460	CATAT	CATAT	C	Indel	PF3D7_1301300	upstream_gene_variant	c.-994_-991delATAT
Pf3D7_13_v3	81044	T	T	A	SNP	PF3D7_1301300	upstream_gene_variant	c.-1574A>T
Pf3D7_13_v3	81571	TCCC	TCCC	T	Indel	PF3D7_1301300	upstream_gene_variant	c.-2104_-2102delGGG
Pf3D7_13_v3	81585	C	C	A	SNP	PF3D7_1301300	upstream_gene_variant	c.-2115G>T
Pf3D7_13_v3	82247	T	T	TTA	Indel	PF3D7_1301300	upstream_gene_variant	c.-2778_-2777insTA
Pf3D7_13_v3	82806	AAT	AAT	A	Indel	PF3D7_1301400	intron_variant	c.75+15_75+16delAT
Pf3D7_13_v3	85307	A	A	AATAT	Indel		intergenic_region	n.85307_85308insATAT
Pf3D7_13_v3	86146	A	A	G	SNP	PF3D7_1301500	missense_variant	p.Ser115Pro/c.343T>C
Pf3D7_13_v3	87429	G	G	A	SNP	PF3D7_1301500	upstream_gene_variant	c.-805C>T
Pf3D7_13_v3	87548	G	G	GTA	Indel	PF3D7_1301500	upstream_gene_variant	c.-925_-924insTA
Pf3D7_13_v3	93019	G	G	A	SNP	PF3D7_1301600	missense_variant	p.Leu112Phe/c.334C>T
Pf3D7_13_v3	93347	T	T	C	SNP	PF3D7_1301600	synonymous_variant	p.Lys2Lys/c.6A>G
Pf3D7_13_v3	95119	A	A	T	SNP	PF3D7_1301600	upstream_gene_variant	c.-1767T>A
Pf3D7_13_v3	98720	C	C	CATATATATATAT	Indel	PF3D7_1301700	upstream_gene_variant	c.-828_-827insATATATATATAT
Pf3D7_13_v3	101693	C	C	T	SNP	PF3D7_1301800	upstream_gene_variant	c.-1149C>T
Pf3D7_13_v3	102318	T	T	G	SNP	PF3D7_1301800	upstream_gene_variant	c.-524T>G
Pf3D7_13_v3	102854	A	A	G	SNP	PF3D7_1301800	missense_variant	p.Ile5Val/c.13A>G
Pf3D7_13_v3	102875	A	A	C	SNP	PF3D7_1301800	missense_variant	p.Lys12Gln/c.34A>C
Pf3D7_13_v3	102928	G	G	C	SNP	PF3D7_1301800	missense_variant	p.Leu29Phe/c.87G>C
Pf3D7_13_v3	102951	T	T	C	SNP	PF3D7_1301800	missense_variant	p.Val37Ala/c.110T>C
Pf3D7_13_v3	102968	G	G	A	SNP	PF3D7_1301800	missense_variant	p.Glu43Lys/c.127G>A
Pf3D7_13_v3	103064	T	T	A	SNP	PF3D7_1301800	missense_variant	p.Phe75Ile/c.223T>A
Pf3D7_13_v3	103068	T	T	A	SNP	PF3D7_1301800	missense_variant	p.Phe76Tyr/c.227T>A
Pf3D7_13_v3	103114	G	G	C	SNP	PF3D7_1301800	missense_variant	p.Gln91His/c.273G>C
Pf3D7_13_v3	103142	C	C	G	SNP	PF3D7_1301800	missense_variant	p.His101Asp/c.301C>G
Pf3D7_13_v3	103145	G	G	T	SNP	PF3D7_1301800	missense_variant	p.Val102Phe/c.304G>T
Pf3D7_13_v3	103220	C	C	G	SNP	PF3D7_1301800	missense_variant	p.Gln127Glu/c.379C>G
Pf3D7_13_v3	103304	C	C	G	SNP	PF3D7_1301800	missense_variant	p.Gln155Glu/c.463C>G
Pf3D7_13_v3	103307	G	G	A	SNP	PF3D7_1301800	missense_variant	p.Glu156Lys/c.466G>A
Pf3D7_13_v3	103332	C	C	A	SNP	PF3D7_1301800	missense_variant	p.Thr164Lys/c.491C>A
Pf3D7_13_v3	103368	T	T	A	SNP	PF3D7_1301800	missense_variant	p.Ile176Asn/c.527T>A
Pf3D7_13_v3	103872	C	C	T	SNP	PF3D7_1301800	missense_variant	p.Pro344Leu/c.1031C>T
Pf3D7_13_v3	104342	C	C	G	SNP	PF3D7_1301800	missense_variant	p.His501Asp/c.1501C>G
Pf3D7_13_v3	104492	C	C	T	SNP	PF3D7_1301800	missense_variant	p.His551Tyr/c.1651C>T
Pf3D7_13_v3	104592	T	T	C	SNP	PF3D7_1301800	missense_variant	p.Leu584Ser/c.1751T>C
Pf3D7_13_v3	106043	C	C	A	SNP	PF3D7_1301800	missense_variant	p.His1068Asn/c.3202C>A
Pf3D7_13_v3	106070	G	G	C	SNP	PF3D7_1301800	missense_variant	p.Glu1077Gln/c.3229G>C
Pf3D7_13_v3	106085	C	C	T	SNP	PF3D7_1301800	missense_variant	p.His1082Tyr/c.3244C>T
Pf3D7_13_v3	106114	C	C	G	SNP	PF3D7_1301800	missense_variant	p.Asn1091Lys/c.3273C>G
Pf3D7_13_v3	106116	G	G	A	SNP	PF3D7_1301800	missense_variant	p.Gly1092Asp/c.3275G>A
Pf3D7_13_v3	106143	G	G	C	SNP	PF3D7_1301800	missense_variant	p.Ser1101Thr/c.3302G>C
Pf3D7_13_v3	106171	C	C	G	SNP	PF3D7_1301800	missense_variant	p.Phe1110Leu/c.3330C>G
Pf3D7_13_v3	106175	A	A	C	SNP	PF3D7_1301800	missense_variant	p.Thr1112Pro/c.3334A>C
Pf3D7_13_v3	106208	C	C	T	SNP	PF3D7_1301800	missense_variant	p.Pro1123Ser/c.3367C>T
Pf3D7_13_v3	106212	G	G	T	SNP	PF3D7_1301800	missense_variant	p.Ser1124Ile/c.3371G>T
Pf3D7_13_v3	106214	A	A	G	SNP	PF3D7_1301800	missense_variant	p.Thr1125Ala/c.3373A>G
Pf3D7_13_v3	106236	T	T	G	SNP	PF3D7_1301800	missense_variant	p.Ile1132Ser/c.3395T>G
Pf3D7_13_v3	106767	C	C	G	SNP	PF3D7_1301800	missense_variant	p.Thr1309Ser/c.3926C>G
Pf3D7_13_v3	107297	G	G	A	SNP	PF3D7_1301800	missense_variant	p.Ala1441Thr/c.4321G>A
Pf3D7_13_v3	110555	C	C	T	SNP	PF3D7_1301900	upstream_gene_variant	c.-287G>A
Pf3D7_13_v3	113221	T	T	C	SNP	PF3D7_1302000	missense_variant	p.Lys170Arg/c.509A>G
Pf3D7_13_v3	115229	CT	CT	C	Indel	PF3D7_1301900	upstream_gene_variant	c.-4962delA
Pf3D7_13_v3	116542	A	A	AAT	Indel	PF3D7_1302000	upstream_gene_variant	c.-2728_-2727insAT
Pf3D7_13_v3	117633	ATATATATATATATATATT	ATATATATATATATATATT	A	Indel	PF3D7_1302000	upstream_gene_variant	c.-3836_-3819delAATATATATATATATATA
Pf3D7_13_v3	118313	T	T	C	SNP	PF3D7_1302000	upstream_gene_variant	c.-4498A>G
Pf3D7_13_v3	120134	C	C	CAT	Indel		intergenic_region	n.120134_120135insAT
Pf3D7_13_v3	120318	AATATATATAT	AATATATATAT	A	Indel		intergenic_region	n.120319_120328delATATATATAT
Pf3D7_13_v3	120409	T	T	A	SNP		intergenic_region	n.120409T>A
Pf3D7_13_v3	122516	CATAA	CATAA	C	Indel	PF3D7_1302100	upstream_gene_variant	c.-231_-228delTTAT
Pf3D7_13_v3	122749	T	T	TTTTAAA	Indel	PF3D7_1302100	upstream_gene_variant	c.-461_-460insTTTAAA
Pf3D7_13_v3	123605	G	G	T	SNP	PF3D7_1302100	upstream_gene_variant	c.-1316C>A
Pf3D7_13_v3	125297	G	G	C	SNP	PF3D7_1302100	upstream_gene_variant	c.-3008C>G
Pf3D7_13_v3	125655	A	A	AT	Indel	PF3D7_1302100	upstream_gene_variant	c.-3367_-3366insA
Pf3D7_13_v3	125795	A	A	AT	Indel	PF3D7_1302100	upstream_gene_variant	c.-3507_-3506insA
Pf3D7_13_v3	129267	TATTTA	TATTTA	T	Indel	PF3D7_1302200	upstream_gene_variant	c.-4857_-4853delTAAAT
Pf3D7_13_v3	129587	T	T	TA	Indel	PF3D7_1302300	upstream_gene_variant	c.-2447_-2446insT
Pf3D7_13_v3	129945	A	A	AATATAT	Indel	PF3D7_1302400	intron_variant	c.399-49_399-48insATATAT
Pf3D7_13_v3	130589	A	A	G	SNP	PF3D7_1302400	splice_region_variant+intron_variant	c.174-5T>C
Pf3D7_13_v3	130958	T	T	TATAG	Indel	PF3D7_1302400	intron_variant	c.76+52_76+53insCTAT
Pf3D7_13_v3	131181	A	A	G	SNP	PF3D7_1302300	upstream_gene_variant	c.-4040T>C
Pf3D7_13_v3	132607	TATCATTATCATC	TATCATTATCATC	T	Indel	PF3D7_1302500	disruptive_inframe_deletion	p.Met2487_Met2490del/c.7461_7472delGATGATAATGAT
Pf3D7_13_v3	135351	C	C	A	SNP	PF3D7_1302500	intron_variant	c.4748-19G>T
Pf3D7_13_v3	135376	AATATATAT	AATATATAT	A	Indel	PF3D7_1302500	intron_variant	c.4748-52_4748-45delATATATAT
Pf3D7_13_v3	135541	T	T	C	SNP	PF3D7_1302500	stop_lost	p.Ter1550Trpext*?/c.4650A>G
Pf3D7_13_v3	135983	A	A	AC	Indel	PF3D7_1302500	intron_variant	c.4266+55_4266+56insG
Pf3D7_13_v3	135984	A	A	AT	Indel	PF3D7_1302500	intron_variant	c.4266+54_4266+55insA
Pf3D7_13_v3	136657	CATT	CATT	C	Indel	PF3D7_1302500	disruptive_inframe_deletion	p.Ile1215del/c.3645_3647delAAT
Pf3D7_13_v3	139652	CATTATTATTATT	CATTATTATTATT	C	Indel	PF3D7_1302500	conservative_inframe_deletion	p.Asn311_Asn314del/c.931_942delAATAATAATAAT
Pf3D7_13_v3	140130	A	A	T	SNP	PF3D7_1302500	missense_variant	p.Phe155Leu/c.465T>A
Pf3D7_13_v3	143109	T	T	A	SNP	PF3D7_1302600	synonymous_variant	p.Ser329Ser/c.987A>T
Pf3D7_13_v3	143178	C	C	G	SNP	PF3D7_1302600	missense_variant	p.Lys306Asn/c.918G>C
Pf3D7_13_v3	143384	C	C	T	SNP	PF3D7_1302600	missense_variant	p.Val238Ile/c.712G>A
Pf3D7_13_v3	145422	G	G	A	SNP	PF3D7_1302700	synonymous_variant	p.Ser83Ser/c.249G>A
Pf3D7_13_v3	146405	A	A	ATATAAATGG	Indel	PF3D7_1302700	conservative_inframe_insertion	p.Gly414_Asn416dup/c.1240_1248dupGGTATAAAT
Pf3D7_13_v3	146745	A	A	G	SNP	PF3D7_1302700	synonymous_variant	p.Leu524Leu/c.1572A>G
Pf3D7_13_v3	146895	T	T	C	SNP	PF3D7_1302700	synonymous_variant	p.Ile574Ile/c.1722T>C
Pf3D7_13_v3	147631	G	G	A	SNP	PF3D7_1302700	missense_variant	p.Val820Ile/c.2458G>A
Pf3D7_13_v3	148455	A	A	G	SNP	PF3D7_1302700	synonymous_variant	p.Lys1094Lys/c.3282A>G
Pf3D7_13_v3	148799	GTGATGA	GTGATGA	G	Indel	PF3D7_1302700	conservative_inframe_deletion	p.Asp1215_Asp1216del/c.3643_3648delGATGAT
Pf3D7_13_v3	150264	A	A	AT	Indel	PF3D7_1302900	upstream_gene_variant	c.-4728_-4727insT
Pf3D7_13_v3	150927	G	G	T	SNP	PF3D7_1302800	missense_variant	p.Gln147Lys/c.439C>A
Pf3D7_13_v3	150993	AAT	AAT	A	Indel	PF3D7_1302800	intron_variant	c.420-49_420-48delAT
Pf3D7_13_v3	151063	AATAT	AATAT	A	Indel	PF3D7_1302800	intron_variant	c.420-121_420-118delATAT
Pf3D7_13_v3	152186	T	T	C	SNP	PF3D7_1302800	upstream_gene_variant	c.-551A>G
Pf3D7_13_v3	152626	CTT	CTT	C	Indel	PF3D7_1302800	upstream_gene_variant	c.-993_-992delAA
Pf3D7_13_v3	152907	GTAAACAAA	GTAAACAAA	G	Indel	PF3D7_1302800	upstream_gene_variant	c.-1280_-1273delTTTGTTTA
Pf3D7_13_v3	153938	C	C	T	SNP	PF3D7_1302800	upstream_gene_variant	c.-2303G>A
Pf3D7_13_v3	154300	T	T	A	SNP	PF3D7_1302800	upstream_gene_variant	c.-2665A>T
Pf3D7_13_v3	154319	AT	AT	A	Indel	PF3D7_1302800	upstream_gene_variant	c.-2685delA
Pf3D7_13_v3	154916	G	G	GTTTTATTT	Indel	PF3D7_1302800	upstream_gene_variant	c.-3282_-3281insAAATAAAA
Pf3D7_13_v3	155549	T	T	C	SNP	PF3D7_1302900	synonymous_variant	p.Ala186Ala/c.558T>C
Pf3D7_13_v3	155588	T	T	A	SNP	PF3D7_1302900	synonymous_variant	p.Pro199Pro/c.597T>A
Pf3D7_13_v3	156176	A	A	T	SNP	PF3D7_1302900	synonymous_variant	p.Thr395Thr/c.1185A>T
Pf3D7_13_v3	156602	A	A	G	SNP	PF3D7_1302900	synonymous_variant	p.Leu537Leu/c.1611A>G
Pf3D7_13_v3	156793	A	A	G	SNP	PF3D7_1302900	missense_variant	p.Glu601Gly/c.1802A>G
Pf3D7_13_v3	156796	T	T	C	SNP	PF3D7_1302900	missense_variant	p.Ile602Thr/c.1805T>C
Pf3D7_13_v3	156814	A	A	C	SNP	PF3D7_1302900	missense_variant	p.His608Pro/c.1823A>C
Pf3D7_13_v3	157055	A	A	G	SNP	PF3D7_1302900	synonymous_variant	p.Thr688Thr/c.2064A>G
Pf3D7_13_v3	157400	G	G	C	SNP	PF3D7_1303000	upstream_gene_variant	c.-744G>C
Pf3D7_13_v3	157695	TTAAA	TTAAA	T	Indel	PF3D7_1303000	upstream_gene_variant	c.-448_-445delTAAA
Pf3D7_13_v3	158139	G	G	A	SNP	PF3D7_1303000	upstream_gene_variant	c.-5G>A
Pf3D7_13_v3	158358	T	T	C	SNP	PF3D7_1303000	intron_variant	c.63-12T>C
Pf3D7_13_v3	158412	T	T	C	SNP	PF3D7_1303000	synonymous_variant	p.Thr35Thr/c.105T>C
Pf3D7_13_v3	158804	T	T	A	SNP	PF3D7_1303100	upstream_gene_variant	c.-220T>A
Pf3D7_13_v3	158818	TA	TA	T	Indel	PF3D7_1303100	upstream_gene_variant	c.-205delA
Pf3D7_13_v3	158821	AT	AT	A	Indel	PF3D7_1303100	upstream_gene_variant	c.-202delT
Pf3D7_13_v3	159717	A	A	T	SNP	PF3D7_1303100	synonymous_variant	p.Ile157Ile/c.471A>T
Pf3D7_13_v3	159969	CATATATATATAT	CATATATATATAT	C	Indel	PF3D7_1303300	upstream_gene_variant	c.-2947_-2936delATATATATATAT
Pf3D7_13_v3	161003	T	T	G	SNP	PF3D7_1303200	intron_variant	c.255-15A>C
Pf3D7_13_v3	161285	AT	AT	A	Indel	PF3D7_1303200	intron_variant	c.147-30delA
Pf3D7_13_v3	161287	AAAT	AAAT	A	Indel	PF3D7_1303200	intron_variant	c.147-34_147-32delATT
Pf3D7_13_v3	161480	C	C	T	SNP	PF3D7_1303200	intron_variant	c.32-9G>A
Pf3D7_13_v3	161915	TTA	TTA	T	Indel	PF3D7_1303200	upstream_gene_variant	c.-257_-256delTA
Pf3D7_13_v3	162844	T	T	A	SNP	PF3D7_1303200	upstream_gene_variant	c.-1184A>T
Pf3D7_14_v3	629528	G	G	C	SNP	PF3D7_1415600	missense_variant	p.Thr1123Ser/c.3368C>G
Pf3D7_14_v3	630536	ATAT	ATAT	A	Indel	PF3D7_1415600	disruptive_inframe_deletion	p.Asn786del/c.2357_2359delATA
Pf3D7_14_v3	634286	ATTTTTTCT	ATTTTTTCT	A	Indel	PF3D7_1415600	upstream_gene_variant	c.-1399_-1392delAGAAAAAA
Pf3D7_14_v3	636590	CAT	CAT	C	Indel	PF3D7_1415600	upstream_gene_variant	c.-3697_-3696delAT
Pf3D7_14_v3	636690	T	T	TTA	Indel	PF3D7_1415600	upstream_gene_variant	c.-3796_-3795insTA
Pf3D7_14_v3	637098	CAT	CAT	C	Indel	PF3D7_1415600	upstream_gene_variant	c.-4205_-4204delAT
Pf3D7_14_v3	639575	A	A	AT	Indel	PF3D7_1415700	upstream_gene_variant	c.-3043_-3042insA
Pf3D7_14_v3	641139	A	A	T	SNP	PF3D7_1415800	missense_variant	p.Ser256Cys/c.766A>T
Pf3D7_14_v3	642450	C	C	CATATAT	Indel	PF3D7_1415900	intron_variant	c.224+61_224+62insATATAT
Pf3D7_14_v3	643103	G	G	A	SNP	PF3D7_1415900	upstream_gene_variant	c.-368C>T
Pf3D7_14_v3	644608	C	C	T	SNP	PF3D7_1416000	intron_variant	c.399-16C>T
Pf3D7_14_v3	645160	G	G	A	SNP	PF3D7_1415900	upstream_gene_variant	c.-2425C>T
Pf3D7_14_v3	646546	A	A	AATTATT	Indel	PF3D7_1416100	conservative_inframe_insertion	p.Asn635_Asn636dup/c.1903_1908dupAATAAT
Pf3D7_14_v3	646576	C	C	T	SNP	PF3D7_1416100	missense_variant	p.Asp627Asn/c.1879G>A
Pf3D7_14_v3	649352	T	T	G	SNP	PF3D7_1416100	upstream_gene_variant	c.-898A>C
Pf3D7_14_v3	651087	A	A	AATTATT	Indel	PF3D7_1416200	conservative_inframe_insertion	p.Asn2085_Asn2086dup/c.6253_6258dupAATAAT
Pf3D7_14_v3	651219	G	G	A	SNP	PF3D7_1416200	missense_variant	p.Leu2043Phe/c.6127C>T
Pf3D7_14_v3	652723	G	G	A	SNP	PF3D7_1416200	synonymous_variant	p.Pro1541Pro/c.4623C>T
Pf3D7_14_v3	653523	A	A	G	SNP	PF3D7_1416200	missense_variant	p.Cys1275Arg/c.3823T>C
Pf3D7_14_v3	654899	ATAT	ATAT	A	Indel	PF3D7_1416200	disruptive_inframe_deletion	p.Asn815del/c.2444_2446delATA
Pf3D7_14_v3	658033	G	G	A	SNP	PF3D7_1416200	upstream_gene_variant	c.-688C>T
Pf3D7_14_v3	660428	C	C	G	SNP	PF3D7_1416300	missense_variant	p.Ala297Gly/c.890C>G
Pf3D7_14_v3	662426	C	C	A	SNP	PF3D7_1416400	intron_variant	c.1281+86G>T
Pf3D7_14_v3	662933	A	A	AT	Indel	PF3D7_1416400	intron_variant	c.1150+30_1150+31insA
Pf3D7_14_v3	664131	C	C	G	SNP	PF3D7_1416400	intron_variant	c.449-15G>C
Pf3D7_14_v3	665754	G	G	A	SNP	PF3D7_1416400	upstream_gene_variant	c.-656C>T
Pf3D7_14_v3	665804	AATAT	AATAT	A	Indel	PF3D7_1416400	upstream_gene_variant	c.-710_-707delATAT
Pf3D7_14_v3	665824	T	T	C	SNP	PF3D7_1416400	upstream_gene_variant	c.-726A>G
Pf3D7_14_v3	666454	T	T	A	SNP	PF3D7_1416400	upstream_gene_variant	c.-1356A>T
Pf3D7_14_v3	666501	TA	TA	T	Indel	PF3D7_1416400	upstream_gene_variant	c.-1404delT
Pf3D7_14_v3	669577	T	T	A	SNP	PF3D7_1416400	upstream_gene_variant	c.-4479A>T
Pf3D7_14_v3	669948	T	T	C	SNP	PF3D7_1416600	missense_variant	p.Asn2942Ser/c.8825A>G
Pf3D7_14_v3	671643	A	A	ATATTAT	Indel	PF3D7_1416600	conservative_inframe_insertion	p.Asn2375_Asn2376dup/c.7124_7129dupATAATA
Pf3D7_14_v3	672021	G	G	T	SNP	PF3D7_1416600	missense_variant	p.Thr2251Asn/c.6752C>A
Pf3D7_14_v3	673357	T	T	C	SNP	PF3D7_1416600	missense_variant	p.Ile1806Val/c.5416A>G
Pf3D7_14_v3	673692	T	T	C	SNP	PF3D7_1416600	missense_variant	p.Asn1694Ser/c.5081A>G
Pf3D7_14_v3	673719	A	A	T	SNP	PF3D7_1416600	missense_variant	p.Leu1685His/c.5054T>A
Pf3D7_14_v3	674689	G	G	T	SNP	PF3D7_1416600	missense_variant	p.Gln1362Lys/c.4084C>A
Pf3D7_14_v3	676315	C	C	T	SNP	PF3D7_1416600	missense_variant	p.Gly820Ser/c.2458G>A
Pf3D7_14_v3	676744	C	C	T	SNP	PF3D7_1416600	missense_variant	p.Val677Ile/c.2029G>A
Pf3D7_14_v3	677213	T	T	TTTA	Indel	PF3D7_1416600	disruptive_inframe_insertion	p.Asn519dup/c.1557_1559dupTAA
Pf3D7_14_v3	679716	T	T	TTATA	Indel	PF3D7_1416600	upstream_gene_variant	c.-945_-944insTATA
Pf3D7_14_v3	680834	TA	TA	T	Indel	PF3D7_1416600	upstream_gene_variant	c.-2063delT
Pf3D7_14_v3	680836	TATATATA	TATATATA	T	Indel	PF3D7_1416600	upstream_gene_variant	c.-2071_-2065delTATATAT
Pf3D7_14_v3	680868	C	C	G	SNP	PF3D7_1416600	upstream_gene_variant	c.-2096G>C
Pf3D7_14_v3	682095	A	A	G	SNP	PF3D7_1416600	upstream_gene_variant	c.-3323T>C
Pf3D7_14_v3	682314	CAT	CAT	C	Indel	PF3D7_1416600	upstream_gene_variant	c.-3544_-3543delAT
Pf3D7_14_v3	682461	C	C	T	SNP	PF3D7_1416600	upstream_gene_variant	c.-3689G>A
Pf3D7_14_v3	683666	G	G	A	SNP	PF3D7_1416800	missense_variant	p.Ala297Thr/c.889G>A
Pf3D7_14_v3	685151	AATAT	AATAT	A	Indel	PF3D7_1416700	upstream_gene_variant	c.-3132_-3129delATAT
Pf3D7_14_v3	685938	C	C	CATAT	Indel	PF3D7_1416900	intron_variant	c.262+22_262+23insATAT
Pf3D7_14_v3	686565	T	T	TA	Indel	PF3D7_1416700	upstream_gene_variant	c.-4543_-4542insT
Pf3D7_14_v3	688121	A	A	T	SNP	PF3D7_1416900	upstream_gene_variant	c.-1753T>A
Pf3D7_14_v3	689226	G	G	A	SNP	PF3D7_1417000	missense_variant	p.Cys212Tyr/c.635G>A
Pf3D7_14_v3	689602	A	A	T	SNP	PF3D7_1417000	missense_variant	p.Lys337Asn/c.1011A>T
Pf3D7_14_v3	690244	CATATATATATAT	CATATATATATAT	C	Indel	PF3D7_1416900	upstream_gene_variant	c.-3888_-3877delATATATATATAT
Pf3D7_14_v3	691426	CAT	CAT	C	Indel	PF3D7_1417200	upstream_gene_variant	c.-3158_-3157delAT
Pf3D7_14_v3	695183	G	G	A	SNP	PF3D7_1417200	missense_variant	p.Cys200Tyr/c.599G>A
Pf3D7_14_v3	695657	GTAA	GTAA	G	Indel	PF3D7_1417200	disruptive_inframe_deletion	p.Asn367del/c.1098_1100delTAA
Pf3D7_14_v3	696027	AAATAATAATAAT	AAATAATAATAAT	A	Indel	PF3D7_1417200	disruptive_inframe_deletion	p.Asn489_Asn492del/c.1466_1477delATAATAATAATA
Pf3D7_14_v3	696314	A	A	ATATGAACAGTATGAACAG	Indel	PF3D7_1417200	disruptive_inframe_insertion	p.Asn579_Asn580insSerMetAsnSerMetAsn/c.1738_1739insGTATGAACAGTATGAACA
Pf3D7_14_v3	697901	A	A	ATG	Indel	PF3D7_1417200	frameshift_variant	p.Lys1106fs/c.3317_3318insTG
Pf3D7_14_v3	697902	A	A	AAAAAAAT	Indel	PF3D7_1417200	frameshift_variant+stop_gained	p.Glu1107fs/c.3318_3319insAAAAAAT
Pf3D7_14_v3	699548	A	A	C	SNP	PF3D7_1417200	missense_variant	p.Glu1655Ala/c.4964A>C
Pf3D7_14_v3	700753	T	T	TATA	Indel	PF3D7_1417200	disruptive_inframe_insertion	p.Asn2065dup/c.6194_6196dupATA
Pf3D7_14_v3	700941	GAAT	GAAT	G	Indel	PF3D7_1417200	disruptive_inframe_deletion	p.Asn2126del/c.6377_6379delATA
Pf3D7_14_v3	700990	T	T	A	SNP	PF3D7_1417200	missense_variant	p.Tyr2136Asn/c.6406T>A
Pf3D7_14_v3	701980	GATA	GATA	G	Indel	PF3D7_1417200	conservative_inframe_deletion	p.Asn2475del/c.7423_7425delAAT
Pf3D7_14_v3	704766	C	C	CAATAAT	Indel	PF3D7_1417300	upstream_gene_variant	c.-4904_-4903insAATAAT
Pf3D7_14_v3	707935	TTATATA	TTATATA	T	Indel	PF3D7_1417200	intron_variant	c.13307+45_13307+50delTATATA
Pf3D7_14_v3	708928	C	C	T	SNP	PF3D7_1417300	upstream_gene_variant	c.-742C>T
Pf3D7_14_v3	709036	T	T	C	SNP	PF3D7_1417300	upstream_gene_variant	c.-634T>C
Pf3D7_14_v3	710319	TTAA	TTAA	T	Indel	PF3D7_1417300	disruptive_inframe_deletion	p.Asn226del/c.677_679delATA
Pf3D7_14_v3	710654	T	T	C	SNP	PF3D7_1417300	missense_variant	p.Ser329Pro/c.985T>C
Pf3D7_14_v3	711178	T	T	A	SNP	PF3D7_1417300	missense_variant	p.Asn503Lys/c.1509T>A
Pf3D7_14_v3	711335	G	G	A	SNP	PF3D7_1417300	missense_variant	p.Val556Ile/c.1666G>A
Pf3D7_14_v3	714596	AATAAATATATATAT	AATAAATATATATAT	A	Indel	PF3D7_1417400	upstream_gene_variant	c.-111_-98delATAAATATATATAT
Pf3D7_14_v3	716020	C	C	G	SNP	PF3D7_1417400	missense_variant	p.Ser438Trp/c.1313C>G
Pf3D7_14_v3	716661	GAT	GAT	G	Indel	PF3D7_1417400	intron_variant	c.1606-236_1606-235delAT
Pf3D7_14_v3	717887	A	A	AAAAGAT	Indel	PF3D7_1417400	disruptive_inframe_insertion	p.Asp869_Lys870dup/c.2607_2612dupTAAAGA
Pf3D7_14_v3	718744	G	G	A	SNP	PF3D7_1417400	missense_variant	p.Gly1151Asp/c.3452G>A
Pf3D7_14_v3	720374	C	C	G	SNP	PF3D7_1417400	missense_variant	p.Asn1694Lys/c.5082C>G
Pf3D7_14_v3	721958	A	A	C	SNP	PF3D7_1417400	missense_variant	p.Lys2222Asn/c.6666A>C
Pf3D7_14_v3	722437	T	T	C	SNP	PF3D7_1417400	missense_variant	p.Ile2382Thr/c.7145T>C
Pf3D7_14_v3	723294	G	GAA	GA	Indel	PF3D7_1417400	frameshift_variant	p.Glu2666fs/c.7993dupA
Pf3D7_14_v3	724054	T	T	C	SNP	PF3D7_1417400	synonymous_variant	p.Asn2920Asn/c.8760T>C
Pf3D7_14_v3	724628	T	T	A	SNP	PF3D7_1417400	missense_variant	p.Leu3112Met/c.9334T>A
Pf3D7_14_v3	724737	T	T	G	SNP	PF3D7_1417400	missense_variant	p.Val3148Gly/c.9443T>G
Pf3D7_14_v3	725739	C	C	T	SNP	PF3D7_1417400	missense_variant	p.Thr3482Ile/c.10445C>T
Pf3D7_14_v3	730293	T	T	TA	Indel	PF3D7_1417500	upstream_gene_variant	c.-1915_-1914insT
Pf3D7_14_v3	731345	GTTTATTTGTTGTTGA	GTTTATTTGTTGTTGA	G	Indel	PF3D7_1417600	disruptive_inframe_deletion	p.Gln4442_Asn4446del/c.13323_13337delTCAACAACAAATAAA
Pf3D7_14_v3	732685	T	T	C	SNP	PF3D7_1417600	missense_variant	p.Asn4000Asp/c.11998A>G
Pf3D7_14_v3	734444	G	G	GATATTATTCATATTAATATTATTCATAGTA	Indel	PF3D7_1417600	disruptive_inframe_insertion	p.Ile3413_Asn3414insThrMetAsnAsnIleAsnMetAsnAsnIle/c.10238_10239insTACTATGAATAATATTAATATGAATAATAT
Pf3D7_14_v3	734575	CATTATT	CATTATT	C	Indel	PF3D7_1417600	conservative_inframe_deletion	p.Asn3368_Asn3369del/c.10102_10107delAATAAT
Pf3D7_14_v3	735645	G	G	T	SNP	PF3D7_1417600	missense_variant	p.Ala3013Glu/c.9038C>A
Pf3D7_14_v3	735663	A	A	T	SNP	PF3D7_1417600	missense_variant	p.Ile3007Asn/c.9020T>A
Pf3D7_14_v3	739750	G	G	A	SNP	PF3D7_1417600	missense_variant	p.Pro1645Ser/c.4933C>T
Pf3D7_14_v3	740154	CTAT	CTAT	C	Indel	PF3D7_1417600	disruptive_inframe_deletion	p.Asn1509del/c.4526_4528delATA
Pf3D7_14_v3	740402	A	A	T	SNP	PF3D7_1417600	missense_variant	p.His1427Gln/c.4281T>A
Pf3D7_14_v3	741947	T	T	C	SNP	PF3D7_1417600	synonymous_variant	p.Gln912Gln/c.2736A>G
Pf3D7_14_v3	742936	A	A	T	SNP	PF3D7_1417600	missense_variant	p.Tyr583Asn/c.1747T>A
Pf3D7_14_v3	746128	T	T	TAA	Indel	PF3D7_1417600	upstream_gene_variant	c.-1447_-1446insTT
Pf3D7_14_v3	746191	G	G	A	SNP	PF3D7_1417600	upstream_gene_variant	c.-1509C>T
Pf3D7_14_v3	747200	AAT	AAT	A	Indel	PF3D7_1417600	upstream_gene_variant	c.-2520_-2519delAT
Pf3D7_14_v3	747801	A	A	C	SNP	PF3D7_1417600	upstream_gene_variant	c.-3119T>G
Pf3D7_14_v3	747849	A	A	G	SNP	PF3D7_1417600	upstream_gene_variant	c.-3167T>C
Pf3D7_14_v3	748179	T	T	A	SNP	PF3D7_1417600	upstream_gene_variant	c.-3497A>T
Pf3D7_14_v3	748304	CTA	CTA	C	Indel	PF3D7_1417600	upstream_gene_variant	c.-3624_-3623delTA
Pf3D7_14_v3	748448	TTATA	TTATA	T	Indel	PF3D7_1417600	upstream_gene_variant	c.-3770_-3767delTATA
Pf3D7_14_v3	749152	T	T	TA	Indel	PF3D7_1417600	upstream_gene_variant	c.-4471_-4470insT
Pf3D7_14_v3	749255	AAAT	AAAT	A	Indel	PF3D7_1417600	upstream_gene_variant	c.-4576_-4574delATT
Pf3D7_14_v3	751205	TTGTA	TTGTA	T	Indel	PF3D7_1417700	intron_variant	c.479-31_479-28delTGTA
Pf3D7_14_v3	751564	C	C	CATAT	Indel	PF3D7_1417700	intron_variant	c.670+47_670+48insATAT
Pf3D7_14_v3	755731	G	G	T	SNP	PF3D7_1417800	missense_variant	p.Arg736Ile/c.2207G>T
Pf3D7_14_v3	759974	AAAATAAAT	AAAATAAAT	A	Indel	PF3D7_1418000	intron_variant	c.590-29_590-22delATTTATTT
Pf3D7_14_v3	760189	A	A	AATAT	Indel	PF3D7_1418000	intron_variant	c.508-61_508-60insATAT
Pf3D7_14_v3	761558	AAT	AAT	A	Indel	PF3D7_1417900	upstream_gene_variant	c.-3005_-3004delAT
Pf3D7_14_v3	767302	C	C	CATTATT	Indel	PF3D7_1418100	conservative_inframe_insertion	p.Asn2034_Asn2035dup/c.6100_6105dupAATAAT
Pf3D7_14_v3	768198	C	C	T	SNP	PF3D7_1418100	missense_variant	p.Gly1737Asp/c.5210G>A
Pf3D7_14_v3	768921	G	G	C	SNP	PF3D7_1418100	missense_variant	p.Pro1496Arg/c.4487C>G
Pf3D7_14_v3	769603	T	T	A	SNP	PF3D7_1418100	missense_variant	p.Asn1269Tyr/c.3805A>T
Pf3D7_14_v3	770382	A	A	G	SNP	PF3D7_1418100	missense_variant	p.Leu1009Ser/c.3026T>C
Pf3D7_14_v3	771209	G	G	A	SNP	PF3D7_1418100	synonymous_variant	p.Ser733Ser/c.2199C>T
Pf3D7_14_v3	771541	T	T	C	SNP	PF3D7_1418100	missense_variant	p.Asn623Asp/c.1867A>G
Pf3D7_14_v3	771796	C	C	T	SNP	PF3D7_1418100	missense_variant	p.Glu538Lys/c.1612G>A
Pf3D7_14_v3	774108	G	G	A	SNP	PF3D7_1418100	upstream_gene_variant	c.-701C>T
Pf3D7_14_v3	774166	C	C	CAT	Indel	PF3D7_1418100	upstream_gene_variant	c.-760_-759insAT
Pf3D7_14_v3	774352	C	C	G	SNP	PF3D7_1418100	upstream_gene_variant	c.-945G>C
Pf3D7_14_v3	775026	TTA	TTA	T	Indel	PF3D7_1418100	upstream_gene_variant	c.-1621_-1620delTA
Pf3D7_14_v3	778038	A	A	G	SNP	PF3D7_1418100	upstream_gene_variant	c.-4631T>C
Pf3D7_14_v3	779263	A	A	AT	Indel	PF3D7_1418500	upstream_gene_variant	n.-114_-113insT
Pf3D7_14_v3	780342	T	T	TTA	Indel	PF3D7_1418700	upstream_gene_variant	n.-574_-573insTA
Pf3D7_14_v3	782988	A	A	AAAAAAAG	Indel	PF3D7_1418800	upstream_gene_variant	n.-626_-625insCTTTTTT
Pf3D7_14_v3	783155	AATAT	AATAT	A	Indel	PF3D7_1418900	intron_variant	c.2588-38_2588-35delATAT
Pf3D7_14_v3	783918	T	T	TTCATTA	Indel	PF3D7_1418900	disruptive_inframe_insertion	p.Asp632_Asn633dup/c.1896_1901dupTAATGA
Pf3D7_14_v3	786154	GTATATATATATATA	GTATATATATATATA	G	Indel	PF3D7_1418800	upstream_gene_variant	n.-3805_-3792delTATATATATATATA
Pf3D7_14_v3	787726	GTTATTATTATTATTATTA	GTTATTATTATTATTATTA	G	Indel	PF3D7_1419000	disruptive_inframe_deletion	p.Asn906_Asn911del/c.2715_2732delTAATAATAATAATAATAA
Pf3D7_14_v3	788154	T	T	C	SNP	PF3D7_1419000	missense_variant	p.Asn769Asp/c.2305A>G
Pf3D7_14_v3	789871	A	A	ATCATTTTTGCTGTCATTTTTGCTG	Indel	PF3D7_1419000	disruptive_inframe_insertion	p.Asp196_Ser197insSerLysAsnAspSerLysAsnAsp/c.564_587dupCAGCAAAAATGACAGCAAAAATGA
Pf3D7_14_v3	790171	TTTATTA	TTTATTA	T	Indel	PF3D7_1419000	disruptive_inframe_deletion	p.Asn94_Asn95del/c.282_287delTAATAA
Pf3D7_14_v3	792015	TTATATATA	TTATATATA	T	Indel	PF3D7_1419000	upstream_gene_variant	c.-1565_-1558delTATATATA
Pf3D7_14_v3	792509	T	T	G	SNP	PF3D7_1419000	upstream_gene_variant	c.-2051A>C
Pf3D7_14_v3	792925	TATATA	TATATA	T	Indel	PF3D7_1419000	upstream_gene_variant	c.-2472_-2468delTATAT
Pf3D7_14_v3	794508	CATAATA	CATAATA	C	Indel	PF3D7_1419100	disruptive_inframe_deletion	p.Asn262_Asn263del/c.785_790delATAATA
Pf3D7_14_v3	796513	T	T	G	SNP	PF3D7_1419100	missense_variant	p.Ile921Arg/c.2762T>G
Pf3D7_14_v3	799989	GTATGTATA	GTATGTATA	G	Indel	PF3D7_1419200	intron_variant	c.69+70_69+77delTATACATA
Pf3D7_14_v3	800297	T	T	C	SNP	PF3D7_1419200	upstream_gene_variant	c.-162A>G
Pf3D7_14_v3	802531	A	A	T	SNP	PF3D7_1419200	upstream_gene_variant	c.-2396T>A
Pf3D7_14_v3	803650	ATATTTATTTATTTATT	ATATTTATTTATTTATT	A	Indel	PF3D7_1419200	upstream_gene_variant	c.-3531_-3516delAATAAATAAATAAATA
Pf3D7_14_v3	805107	A	A	T	SNP	PF3D7_1419400	intron_variant	c.6243+20T>A
Pf3D7_14_v3	808041	CTAT	CTAT	C	Indel	PF3D7_1419400	disruptive_inframe_deletion	p.Asn1109del/c.3326_3328delATA
Pf3D7_14_v3	809877	ATAT	ATAT	A	Indel	PF3D7_1419400	disruptive_inframe_deletion	p.Asn497del/c.1490_1492delATA
Pf3D7_14_v3	810641	ATTGTTATTATTATTG	ATTGTTATTATTATTG	A	Indel	PF3D7_1419400	disruptive_inframe_deletion	p.Asn239_Asn243del/c.714_728delCAATAATAATAACAA
Pf3D7_14_v3	812060	TATA	TATA	T	Indel	PF3D7_1419400	upstream_gene_variant	c.-694_-692delTAT
Pf3D7_14_v3	812881	T	T	C	SNP	PF3D7_1419400	upstream_gene_variant	c.-1512A>G
Pf3D7_14_v3	2356428	A	A	T	SNP	PF3D7_1457400	missense_variant	p.Lys1815Ile/c.5444A>T
Pf3D7_14_v3	2362201	T	T	A	SNP	PF3D7_1457500	upstream_gene_variant	c.-68A>T
Pf3D7_14_v3	2363327	C	C	CT	Indel	PF3D7_1457500	upstream_gene_variant	c.-1195_-1194insA
Pf3D7_14_v3	2363604	G	G	T	SNP	PF3D7_1457600	missense_variant	p.Lys9Asn/c.27G>T
Pf3D7_14_v3	2363769	G	G	C	SNP	PF3D7_1457600	missense_variant	p.Leu64Phe/c.192G>C
Pf3D7_14_v3	2364303	G	G	T	SNP	PF3D7_1457600	missense_variant	p.Leu242Phe/c.726G>T
Pf3D7_14_v3	2364543	A	A	T	SNP	PF3D7_1457600	synonymous_variant	p.Thr322Thr/c.966A>T
Pf3D7_14_v3	2365027	A	A	G	SNP	PF3D7_1457600	missense_variant	p.Asn484Asp/c.1450A>G
Pf3D7_14_v3	2365711	AT	AT	A	Indel	PF3D7_1457500	upstream_gene_variant	c.-3579delA
Pf3D7_14_v3	2366431	G	G	A	SNP	PF3D7_1457500	upstream_gene_variant	c.-4298C>T
Pf3D7_14_v3	2369936	G	G	A	SNP	PF3D7_1457700	missense_variant	p.Glu884Lys/c.2650G>A
Pf3D7_14_v3	2370799	CAATAAT	CAATAAT	C	Indel	PF3D7_1457700	conservative_inframe_deletion	p.Asn1182_Asn1183del/c.3544_3549delAATAAT
Pf3D7_14_v3	2372298	C	C	G	SNP	PF3D7_1457800	missense_variant	p.Asp483His/c.1447G>C
Pf3D7_14_v3	2381553	A	A	T	SNP	PF3D7_1457900	missense_variant	p.Asn1992Ile/c.5975A>T
Pf3D7_14_v3	2382241	G	G	C	SNP	PF3D7_1457900	synonymous_variant	p.Thr2221Thr/c.6663G>C
Pf3D7_14_v3	2382247	G	G	A	SNP	PF3D7_1457900	synonymous_variant	p.Ser2223Ser/c.6669G>A
Pf3D7_14_v3	2383495	A	A	G	SNP	PF3D7_1457900	synonymous_variant	p.Thr2639Thr/c.7917A>G
Pf3D7_14_v3	2384216	TATAATA	TATAATA	T	Indel	PF3D7_1457900	disruptive_inframe_deletion	p.Asn2890_Asn2891del/c.8669_8674delATAATA
Pf3D7_14_v3	2384480	A	A	G	SNP	PF3D7_1457900	missense_variant	p.Ser2968Gly/c.8902A>G
Pf3D7_14_v3	2386002	AC	AC	A	Indel	PF3D7_1458000	upstream_gene_variant	c.-1783delC
Pf3D7_14_v3	2389535	T	T	TTATA	Indel	PF3D7_1458100	upstream_gene_variant	c.-1191_-1190insTATA
Pf3D7_14_v3	2389684	ATATTTATTTATT	ATATTTATTTATT	A	Indel	PF3D7_1458100	upstream_gene_variant	c.-1041_-1030delTATTTATTTATT
Pf3D7_14_v3	2391090	C	C	CA	Indel	PF3D7_1458200	upstream_gene_variant	c.-28_-27insA
Pf3D7_14_v3	2391624	CATAT	CATAT	C	Indel		intergenic_region	n.2391625_2391628delATAT
Pf3D7_14_v3	2395618	A	A	T	SNP	PF3D7_1458300	stop_gained	p.Leu345*/c.1034T>A
Pf3D7_14_v3	2396515	A	A	AC	Indel	PF3D7_1458300	intron_variant	c.255+61_255+62insG
Pf3D7_14_v3	2396516	A	A	AT	Indel	PF3D7_1458300	intron_variant	c.255+60_255+61insA
Pf3D7_14_v3	2400292	G	G	GAATA	Indel	PF3D7_1458300	upstream_gene_variant	c.-3462_-3461insTATT
Pf3D7_14_v3	2400797	G	G	GATAATAATA	Indel	PF3D7_1458500	disruptive_inframe_insertion	p.Asn101_Asn103dup/c.302_310dupATAATAATA
Pf3D7_14_v3	2402668	GAACAAC	GAACAAC	G	Indel	PF3D7_1458500	disruptive_inframe_deletion	p.Asn727_Asn728del/c.2178_2183delCAACAA
Pf3D7_14_v3	2403453	GTAATAA	GTAATAA	G	Indel	PF3D7_1458500	disruptive_inframe_deletion	p.Asn992_Asn993del/c.2975_2980delATAATA
Pf3D7_14_v3	2403747	G	G	GTAA	Indel	PF3D7_1458500	disruptive_inframe_insertion	p.Asn1085dup/c.3254_3256dupATA
Pf3D7_14_v3	2405345	A	A	AT	Indel	PF3D7_1458500	intron_variant	c.4388-44_4388-43insT
Pf3D7_14_v3	2405616	A	A	T	SNP	PF3D7_1458600	upstream_gene_variant	c.-1052A>T
Pf3D7_14_v3	2407024	A	A	T	SNP	PF3D7_1458600	missense_variant	p.Leu119Phe/c.357A>T
Pf3D7_14_v3	2408097	C	C	T	SNP	PF3D7_1458600	missense_variant	p.Ala477Val/c.1430C>T
Pf3D7_14_v3	2408670	C	C	A	SNP	PF3D7_1458600	missense_variant	p.Thr668Asn/c.2003C>A
Pf3D7_14_v3	2411959	A	A	G	SNP	PF3D7_1458700	synonymous_variant	p.Asn19Asn/c.57T>C
Pf3D7_14_v3	2412018	TA	TA	T	Indel	PF3D7_1458700	upstream_gene_variant	c.-4delT
Pf3D7_14_v3	2412759	C	C	T	SNP	PF3D7_1458700	upstream_gene_variant	c.-744G>A
Pf3D7_14_v3	2414096	T	T	TAAATA	Indel	PF3D7_1458700	upstream_gene_variant	c.-2082_-2081insTATTT
Pf3D7_14_v3	2416790	GTTATTATTA	GTTATTATTA	G	Indel	PF3D7_1458800	disruptive_inframe_deletion	p.Asn224_Asn226del/c.669_677delTAATAATAA
Pf3D7_14_v3	2418221	CCTT	CCTT	C	Indel	PF3D7_1458800	upstream_gene_variant	c.-757_-755delAAG
Pf3D7_14_v3	2418693	A	A	AT	Indel	PF3D7_1458900	intron_variant	c.219-27_219-26insT
Pf3D7_14_v3	2419370	AAT	AAT	A	Indel	PF3D7_1458800	upstream_gene_variant	c.-1905_-1904delAT
Pf3D7_14_v3	2419543	GTTTC	GTTTC	G	Indel	PF3D7_1458800	upstream_gene_variant	c.-2080_-2077delGAAA
Pf3D7_14_v3	2419682	G	G	GAAAA	Indel	PF3D7_1458800	upstream_gene_variant	c.-2216_-2215insTTTT
Pf3D7_14_v3	2420234	T	T	A	SNP	PF3D7_1458800	upstream_gene_variant	c.-2767A>T
Pf3D7_14_v3	2423543	T	T	A	SNP	PF3D7_1459100	upstream_gene_variant	c.-364T>A
Pf3D7_14_v3	2423796	AAT	AAT	A	Indel	PF3D7_1459100	upstream_gene_variant	c.-110_-109delAT
Pf3D7_14_v3	2426445	TTA	TTA	T	Indel		intergenic_region	n.2426446_2426447delTA
Pf3D7_14_v3	2427437	G	G	T	SNP	PF3D7_1459200	synonymous_variant	p.Gly885Gly/c.2655C>A
Pf3D7_14_v3	2427551	A	A	G	SNP	PF3D7_1459200	synonymous_variant	p.His847His/c.2541T>C
Pf3D7_14_v3	2428455	C	C	T	SNP	PF3D7_1459200	missense_variant	p.Ser546Asn/c.1637G>A
Pf3D7_14_v3	2430387	TTATATATA	TTATATATA	T	Indel	PF3D7_1459200	upstream_gene_variant	c.-304_-297delTATATATA
Pf3D7_14_v3	2434706	CAT	CAT	C	Indel	PF3D7_1459200	upstream_gene_variant	c.-4617_-4616delAT
Pf3D7_14_v3	2435890	G	G	A	SNP	PF3D7_1459400	upstream_gene_variant	c.-1507C>T
Pf3D7_14_v3	2435993	T	T	A	SNP	PF3D7_1459400	upstream_gene_variant	c.-1610A>T
Pf3D7_14_v3	2436385	T	T	A	SNP	PF3D7_1459400	upstream_gene_variant	c.-2002A>T
Pf3D7_14_v3	2437082	T	T	A	SNP	PF3D7_1459500	missense_variant	p.Ser130Thr/c.388T>A
Pf3D7_14_v3	2437083	C	C	A	SNP	PF3D7_1459500	stop_gained	p.Ser130*/c.389C>A
Pf3D7_14_v3	2438206	T	T	G	SNP	PF3D7_1459500	missense_variant	p.Asn504Lys/c.1512T>G
Pf3D7_14_v3	2439227	G	G	GATAATA	Indel	PF3D7_1459500	disruptive_inframe_insertion	p.Asn849_Asn850dup/c.2546_2551dupATAATA
Pf3D7_14_v3	2442311	CATA	CATA	C	Indel	PF3D7_1459600	conservative_inframe_deletion	p.Asn330del/c.988_990delAAT
Pf3D7_14_v3	2443043	A	A	AAT	Indel	PF3D7_1459600	intron_variant	c.1687+12_1687+13insAT
Pf3D7_14_v3	2443142	TTA	TTA	T	Indel	PF3D7_1459600	intron_variant	c.1688-35_1688-34delTA
Pf3D7_14_v3	2444066	C	C	T	SNP		intergenic_region	n.2444066C>T
Pf3D7_14_v3	2444667	TTA	TTA	T	Indel	PF3D7_1459700	intron_variant	c.791-43_791-42delTA
Pf3D7_14_v3	2445257	A	A	G	SNP	PF3D7_1459700	intron_variant	c.519-37T>C
Pf3D7_14_v3	2445838	A	A	AAT	Indel	PF3D7_1459700	intron_variant	c.187-24_187-23insAT
Pf3D7_14_v3	2446335	CATATAT	CATATAT	C	Indel	PF3D7_1459700	upstream_gene_variant	c.-162_-157delATATAT
Pf3D7_14_v3	2447681	T	T	A	SNP	PF3D7_1459800	intron_variant	c.441-31A>T
Pf3D7_14_v3	2451690	G	G	A	SNP	PF3D7_1459800	upstream_gene_variant	c.-3392C>T
Pf3D7_14_v3	2452222	A	A	AT	Indel	PF3D7_1459800	upstream_gene_variant	c.-3925_-3924insA
Pf3D7_14_v3	2452294	AATATAT	AATATAT	A	Indel	PF3D7_1459800	upstream_gene_variant	c.-4002_-3997delATATAT
Pf3D7_14_v3	2453114	C	C	T	SNP	PF3D7_1460000	synonymous_variant	p.Asn215Asn/c.645C>T
Pf3D7_14_v3	2453968	TA	TA	T	Indel	PF3D7_1459900	upstream_gene_variant	c.-3181delT
Pf3D7_14_v3	2454107	A	A	G	SNP	PF3D7_1459900	upstream_gene_variant	c.-3319T>C
Pf3D7_14_v3	2455510	G	G	C	SNP	PF3D7_1460100	missense_variant	p.Met203Ile/c.609G>C
Pf3D7_14_v3	2456079	T	T	C	SNP		intergenic_region	n.2456079T>C
Pf3D7_14_v3	2458783	CATAT	CATAT	C	Indel	PF3D7_1460200	upstream_gene_variant	c.-985_-982delATAT
Pf3D7_14_v3	2459170	A	A	G	SNP	PF3D7_1460200	upstream_gene_variant	c.-1368T>C
Pf3D7_14_v3	2460090	C	C	A	SNP	PF3D7_1460200	upstream_gene_variant	c.-2288G>T
Pf3D7_14_v3	2461461	GAT	GAT	G	Indel	PF3D7_1460400	intron_variant	c.132+10_132+11delAT
Pf3D7_14_v3	2462018	AT	AT	A	Indel	PF3D7_1460400	intron_variant	c.259-90delT
Pf3D7_14_v3	2462222	C	C	T	SNP	PF3D7_1460400	intron_variant	c.331+41C>T
Pf3D7_14_v3	2462224	CAT	CAT	C	Indel	PF3D7_1460400	intron_variant	c.332-39_332-38delAT
Pf3D7_14_v3	2463200	A	A	AT	Indel	PF3D7_1460300	upstream_gene_variant	c.-3237_-3236insA
Pf3D7_14_v3	2463482	GATAT	GATAT	G	Indel	PF3D7_1460300	upstream_gene_variant	c.-3522_-3519delATAT
Pf3D7_14_v3	2464359	C	C	CACAT	Indel	PF3D7_1460300	upstream_gene_variant	c.-4396_-4395insATGT
Pf3D7_14_v3	2464990	G	G	A	SNP	PF3D7_1460500	upstream_gene_variant	c.-1101G>A
Pf3D7_14_v3	2465255	T	T	A	SNP	PF3D7_1460500	upstream_gene_variant	c.-836T>A
Pf3D7_14_v3	2465269	T	T	A	SNP	PF3D7_1460500	upstream_gene_variant	c.-822T>A
Pf3D7_14_v3	2465618	AAT	AAT	A	Indel	PF3D7_1460500	upstream_gene_variant	c.-472_-471delAT
Pf3D7_14_v3	2465920	AATATAAAACAT	AATATAAAACAT	A	Indel	PF3D7_1460500	upstream_gene_variant	c.-170_-160delATATAAAACAT
Pf3D7_14_v3	2467918	G	G	A	SNP	PF3D7_1460500	missense_variant	p.Asp610Asn/c.1828G>A
Pf3D7_14_v3	2467948	A	A	G	SNP	PF3D7_1460500	missense_variant	p.Arg620Gly/c.1858A>G
Pf3D7_14_v3	2467976	CAAATAATTCAAAAGAAGATAT	CAAATAATTCAAAAGAAGATAT	C	Indel	PF3D7_1460500	disruptive_inframe_deletion	p.Ile643_Asp649del/c.1928_1948delTAAATAATTCAAAAGAAGATA
Pf3D7_14_v3	2469550	C	C	A	SNP	PF3D7_1460500	synonymous_variant	p.Arg1154Arg/c.3460C>A
Pf3D7_14_v3	2470644	T	T	C	SNP	PF3D7_1460500	synonymous_variant	p.Thr1518Thr/c.4554T>C
Pf3D7_14_v3	2471666	T	T	TTA	Indel	PF3D7_1460600	upstream_gene_variant	c.-2092_-2091insTA
Pf3D7_14_v3	2471718	TA	TA	T	Indel	PF3D7_1460600	upstream_gene_variant	c.-2039delA
Pf3D7_14_v3	2472062	CATATATATAT	CATATATATAT	C	Indel	PF3D7_1460600	upstream_gene_variant	c.-1695_-1686delATATATATAT
Pf3D7_14_v3	2472484	AAT	AAT	A	Indel	PF3D7_1460600	upstream_gene_variant	c.-1273_-1272delAT
Pf3D7_14_v3	2473526	A	A	G	SNP	PF3D7_1460600	upstream_gene_variant	c.-232A>G
Pf3D7_14_v3	2474407	C	C	CT	Indel		intergenic_region	n.2474407_2474408insT
Pf3D7_14_v3	2474456	A	A	G	SNP		intergenic_region	n.2474456A>G
Pf3D7_14_v3	2478495	ATATTAT	ATATTAT	A	Indel	PF3D7_1460800	disruptive_inframe_deletion	p.Asn412_Asn413del/c.1235_1240delATAATA
Pf3D7_14_v3	2480240	A	A	AATATATAT	Indel	PF3D7_1460700	upstream_gene_variant	c.-3768_-3767insATATATAT
Pf3D7_14_v3	2481070	G	G	A	SNP	PF3D7_1460900	missense_variant	p.Val127Met/c.379G>A
Pf3D7_14_v3	2481073	G	G	C	SNP	PF3D7_1460900	missense_variant	p.Asp128His/c.382G>C
Pf3D7_14_v3	2481718	TTATTATATTATATTATATTA	TTATTATATTATATTATATTA	T	Indel	PF3D7_1460900	intron_variant	c.750-122_750-103delTATTATATTATATTATATTA
Pf3D7_14_v3	2482451	C	C	CATATAT	Indel	PF3D7_1460800	upstream_gene_variant	c.-2717_-2716insATATAT
Pf3D7_14_v3	2485143	G	G	GTAATA	Indel	PF3D7_1461100	upstream_gene_variant	c.-721_-720insTAATA
Pf3D7_14_v3	2485333	C	C	CAT	Indel	PF3D7_1461100	upstream_gene_variant	c.-531_-530insAT
Pf3D7_14_v3	2485473	T	T	C	SNP	PF3D7_1461100	upstream_gene_variant	c.-391T>C

## Sheet: S6 top candidate genes
Supplementary Table 6. Top candidate genes located inside of the QTL regions.
QTL	Gene ID	Location	Abbreviation	Gene name	Related metabolic pathway
2	PF3D7_0202500	127,994-128,314	ETRAMP2	early transcribed membrane protein 2	Proteins of the parasitophorous vacuolar membrane
	PF3D7_0202700	135,523-137,139	OPP	octaprenyl pyrophosphate synthase	Terpenoid metabolism
	PF3D7_0202900	138,927-141,192	DHHC12	palmitoyltransferase DHHC12	N-myristoylation, S-palmitoylation and prenylation of proteins
	PF3D7_0203000	141,625-147,564	ROPE	repetitive organellar protein	The ATG autophagic pathway
	PF3D7_0203100	149,524-156,981	na	protein kinase	Protein phosphorylation
	PF3D7_0203700	168,682-170,136	MAK16	protein MAK16	P. falciparum genes harboring G-quadruplexes
	PF3D7_0203800	171,563-174,912	na	conserved Plasmodium protein	Transcriptomic response of dihydroartemisinin (DHA) treated K1 strain trophozoites
	PF3D7_0204000	178,955-181,526	CAPH2	condensin-2 complex subunit H2	Proteins involved in steps during passage through prophase
	PF3D7_0204100	182,228-189,115	Sel1	Sel1 repeat-containing protein	Proteins released from infected cells during rupture
	PF3D7_0204400	197,219-198,043	na	dynein light chain	effect of drug on gene transcription
	PF3D7_0204500	198,353-199,570	AST	aspartate transaminase	Asparagine and Aspartate metabolism
	PF3D7_0204700	205,889-207,403	HT1	hexose transporter	Glycolysis
	PF3D7_0204900	211,348-212,627	COQ5	2-methoxy-6-polyprenyl-1	Ubiquinone metabolism
13	PF3D7_1301600	89,319-93,352	EBA-140	erythrocyte binding antigen-140	Candidate genes related to involved in invasion
	PF3D7_1301700	99,548-100,521	CBP2	CX3CL1-binding protein 2	Candidate genes related to cytoadhesion
	PF3D7_1301800	102,842-109,471	SURF13.1	surface-associated interspersed protein 13.1 (SURFIN 13.1)	ubcellular localization of proteins involved in invasion
	PF3D7_1302000	112,792-113,815	PTP6	EMP1-trafficking protein	Established and putative Maurer's clefts proteins
	PF3D7_1302200	123,726-124,415	UIS3	protein UIS3	Established and putative Maurer's clefts proteins
	PF3D7_1302600	142,860-144,095	DOHH	deoxyhypusine hydroxylase	P. falciparum genes harboring G-quadruplexes
	PF3D7_1303100	159,024-159,915	na	methyltransferase	Methionine and Polyamine metabolism
	PF3D7_1303200	160,488-161,660	VAMP8	SNARE protein	Classical COPI-mediated vesicular transport
14.1	PF3D7_1415700	634,815-636,533	SPT	serine palmitoyltransferase	P. falciparum genes harboring G-quadruplexes
	PF3D7_1416200	650,503-657,345	MCA3	metacaspase-3	Possible paths for apoptosis
	PF3D7_1416300	659,539-660,903	NAPEPLD	N-acyl-phosphatidylethanolamine-hydrolyzing phospholipase D	Phosphatidylethanolamine and phosphatidylserine metabolism
	PF3D7_1416500	667,412-668,824	GDH1	NADP-specific glutamate dehydrogenase	Glutamate metabolism
	PF3D7_1416600	669,692-678,772	na	conserved Plasmodium protein	Proteins of detergent-resistant membranes
	PF3D7_1416900	685,437-686,368	na	prefoldin subunit 2	Genes coding for chaperones and their regulators
	PF3D7_1417000	688,592-689,740	IMC1l	inner membrane complex protein 1l	Components of the linear motor responsible for merozoite motility in invasion
	PF3D7_1417300	709,670-713,309	ATG4	cysteine protease ATG4	The Atg8 and Atg12 ubiquitin-like conjugation systems
	PF3D7_1418000	759,360-761,422	UFD1	ubiquitin fusion degradation protein 1	A Model for Hrd1-Mediated Retrotranslocation in ERAD
	PF3D7_1418300	776,672-777,082	na	calmodulin	Calcium - calmodulin activation of protein kinases
	PF3D7_1419300	802,717-803,481	GST	glutathione S-transferase	Compartmentation of redox metabolism
7	PF3D7_0709000	403,222-406,317	CRT	chloroquine resistance transporter	Proteins of detergent-resistant membranes
12	PF3D7_1229100	1,192,888-1,199,214	MRP2	multidrug resistance-associated protein 2	Glutathione metabolism
	PF3D7_1229300	1,204,991-1,207,963	na	conserved Plasmodium protein	Differentially expressed genes in different stages treated with cAMP
	PF3D7_1229700	1,218,181-1,218,766	na	conserved protein	Transcriptomic response of dihydroartemisinin (DHA) treated K1 strain trophozoites
	PF3D7_1229900	1,228,063-1,233,005	na	conserved Plasmodium protein	Inositol phosphate metabolism
	PF3D7_1230100	1,242,025-1,243,599	TLAP1	thioredoxin-like associated protein 1	Redox Metabolism
	PF3D7_1230400	1,251,914-1,253,067	ClpQ	ATP-dependent protease subunit ClpQ	Peptidases and proteases
	PF3D7_1230700	1,259,620-1,262,088	SEC13	protein transport protein SEC13	Classical COPII-mediated vesicular transport
	PF3D7_1230900	1,267,368-1,270,181	RIO1	serine/threonine protein kinase RIO1	Protein phosphorylation
	PF3D7_1231100	1,276,257-1,277,734	RAB2	ras-related protein Rab-2	Rab GTPase regulation of membrane identity
14.2	PF3D7_1457500	2,360,874-2,362,133	VPS4	vacuolar protein sorting-associated protein 4	Large Tethering Complexes that Act in the Secretory and Endocytic Pathways
	PF3D7_1458000	2,387,786-2,389,495	FP1	cysteine proteinase falcipain 1	Peptidases and proteases
	PF3D7_1458400	2,397,919-2,398,869	ADCL	aminodeoxychorismate lyase	Shikimate biosynthesis
	PF3D7_1459800	2,446,983-2,448,298	na	bax inhibitor 1	Possible paths for apoptosis
	PF3D7_1459900	2,450,207-2,450,788	na	rhoptry protein	Functional annotation of merozoite invasion-related proteins
	PF3D7_1460000	2,452,470-2,453,357	HCS2	biotin--protein ligase 2	Fatty acid synthesis in the apicoplast
	PF3D7_1460100	2,454,902-2,455,879	FCP	FYVE and coiled-coil domain-containing protein	Phosphoinositides and membrane traffic
	PF3D7_1460400	2,461,321-2,463,104	UCHL3	ubiquitin carboxyl-terminal hydrolase isozyme L3	Peptidases and proteases
	PF3D7_1460600	2,473,758-2,474,204	ISP3	inner membrane complex sub-compartment protein 3	Components of the linear motor responsible for merozoite motility in invasion
	PF3D7_1460900	2,480,440-2,481,916	ARPS10	apicoplast ribosomal protein S10	Drug-target associations predicted for P. falciparum

## Sheet: S7 selectionCoefficient
Supplementary Table 7. Summary of selection coefficients (s) at candidate gene regions.
Gene locus	Region	Segregant pool	Replicate	Culture	s	se	R2	P
CRT (PF3D7_0709000:403222-406317)	chr7:370,000–430,000	1	1	albumax	-0.275	0.042	0.862	0.000298931
		1	2	albumax	-0.265	0.04	0.859	0.000320821
		1	1	serum	-0.315	0.05	0.85	0.000401742
		1	2	serum	-0.302	0.05	0.841	0.000495088
		2	1	albumax	-0.287	0.045	0.851	0.000393387
		2	2	albumax	-0.272	0.049	0.813	0.000898401
		2	1	serum	-0.28	0.048	0.827	0.000667944
		2	2	serum	-0.298	0.043	0.874	0.000216555
		3	1	albumax	-0.23	0.035	0.843	0.000178433
		3	2	albumax	-0.228	0.041	0.816	0.000833813
		3	1	serum	-0.278	0.039	0.88	0.000181661
		3	2	serum	-0.278	0.033	0.912	6.004e-05
MRP2 (PF3D7_1229100:1,192,888-1,199,214)	chr12:1,170,000–1,230,000	1	1	albumax	0.251	0.059	0.725	0.00359019
		1	2	albumax	0.256	0.065	0.687	0.00573773
		1	1	serum	0.319	0.05	0.852	0.000388406
		1	2	serum	0.326	0.053	0.845	0.000453197
		2	1	albumax	0.242	0.052	0.756	0.00232104
		2	2	albumax	0.262	0.053	0.775	0.00172781
		2	1	serum	0.27	0.051	0.802	0.00109173
		2	2	serum	0.282	0.051	0.812	0.000913011
		3	1	albumax	0.237	0.067	0.612	0.00746246
		3	2	albumax	0.254	0.083	0.573	0.0181842
		3	1	serum	0.315	0.064	0.777	0.00168215
		3	2	serum	0.269	0.06	0.741	0.00290271
ARPS10 (PF3D7_1460900:2,480,440-2,481,916)	chr14:2,450,000–2,510,000	1	1	albumax	-0.118	0.014	0.914	5.52852e-05
		1	2	albumax	-0.129	0.011	0.948	9.59458e-06
		1	1	serum	-0.105	0.014	0.887	0.000146042
		1	2	serum	-0.092	0.012	0.9	9.61984e-05
		2	1	albumax	-0.11	0.013	0.914	5.58565e-05
		2	2	albumax	-0.104	0.012	0.918	4.76959e-05
		2	1	serum	-0.111	0.012	0.923	3.72366e-05
		2	2	serum	-0.119	0.014	0.912	6.15633e-05
		3	1	albumax	-0.122	0.022	0.798	0.00049323
		3	2	albumax	-0.119	0.03	0.69	0.00557045
		3	1	serum	-0.149	0.021	0.873	0.000224644
		3	2	serum	-0.16	0.023	0.877	0.00019851
AST (PF3D7_0204500:198,353-199,570)	chr2:165,000–225,000	1	1	albumax	-0.068	0.008	0.912	6.12649e-05
		1	2	albumax	-0.085	0.012	0.875	0.00020949
		1	1	serum	0.041	0.009	0.753	0.00242435
		1	2	serum	0.061	0.014	0.738	0.00302043
		2	1	albumax	-0.065	0.008	0.896	0.000111422
		2	2	albumax	-0.063	0.009	0.88	0.00018155
		2	1	serum	0.036	0.012	0.575	0.0178883
		2	2	serum	0.026	0.009	0.523	0.0277856
		3	1	albumax	-0.04	0.009	0.738	0.00145853
		3	2	albumax	-0.048	0.016	0.575	0.0179571
		3	1	serum	0.04	0.009	0.742	0.00285499
		3	2	serum	0.049	0.013	0.679	0.00629948
EBA-140 (PF3D7_1301600:89,319-93,352)	chr13:60,000–120,000	1	1	albumax	0.139	0.009	0.973	9.0267e-07
		1	2	albumax	0.161	0.008	0.985	1.2428e-07
		1	1	serum	-0.083	0.02	0.714	0.00413563
		1	2	serum	-0.094	0.025	0.66	0.00775423
		2	1	albumax	0.194	0.014	0.962	3.02073e-06
		2	2	albumax	0.183	0.017	0.944	1.25075e-05
		2	1	serum	-0.06	0.016	0.655	0.00819342
		2	2	serum	-0.078	0.013	0.825	0.000699463
		3	1	albumax	0.102	0.016	0.838	0.000202252
		3	2	albumax	0.104	0.017	0.839	0.000525125
		3	1	serum	-0.082	0.022	0.667	0.00720687
		3	2	serum	-0.077	0.026	0.549	0.0223101
ATG4 (PF3D7_1417300:709670-713309)	chr14:690,000–750,000	1	1	albumax	-0.121	0.029	0.718	0.0039344
		1	2	albumax	-0.138	0.031	0.741	0.00290211
		1	1	serum	0.033	0.023	0.23	0.19123
		1	2	serum	0.039	0.022	0.299	0.127406
		2	1	albumax	-0.109	0.017	0.85	0.000404381
		2	2	albumax	-0.11	0.022	0.788	0.00140147
		2	1	serum	-0.024	0.015	0.264	0.157448
		2	2	serum	-0.041	0.016	0.47	0.0414712
		3	1	albumax	-0.068	0.028	0.428	0.0401171
		3	2	albumax	-0.083	0.042	0.356	0.0900618
		3	1	serum	0.053	0.021	0.467	0.0423661
		3	2	serum	0.033	0.022	0.23	0.191271

## Sheet: S8 parents
Supplementary Table 8. Genotypes of parental parasites.
Parasite ID	Source	Year isolated	Kelch13	CRT	MRP2	ARSP10	Year since isolation
3D7	West Africa	3D7 was a clone of NF54; NF54 was isolated from patient in 1978; 3D7 was cloned through limiting dilution in ~1985.	WT	WT	WT	WT	44
NHP4026	Thailand-Myanmar border	2007	WT	Dd2	SNPs + indels	V127M/D128H	15
NHP1337	Thailand-Myanmar border	2011	C580Y	Dd2	SNPs + indels	V127M/D128H	11
MKK2835	Thailand-Myanmar border	2003	WT	Dd2	SNPs + indels	WT	19
All 4 parents have different MRP2 alleles. See Table S4 for SNP and indel details in NHP4026, and Li et al., Plos Genetics 2019 for details of MKK2835 and NHP1337. WT is defined as the parasite has same allele of reference 3D7 at this locus.
Yellow labels indicate alleles being selected against during AlbuMAX in vitro cultures.
